# Supplementary material for: Historical Data Mining Deep Dive into Machine Learning-Aided 2D Materials Research in Electrochemical Applications
Source: ACS Mater Au. 2025 Jun 23;6(1):28–56. doi: 10.1021/acsmaterialsau.5c00030 (PMC12810047; doi:10.1021/acsmaterialsau.5c00030)
Supplement: Supplementary file 1 [file mg5c00030_si_001.xlsx]

## Sheet: Scopus Data
Authors	Author full names	Author(s) ID	Title	Year	Source title	Volume	Issue	Art. No.	Page start	Page end	Page count	Cited by	DOI	Link	Affiliations	Authors with affiliations	Abstract	Author Keywords	Index Keywords	Correspondence Address	Editors	Publisher	ISSN	ISBN	CODEN	PubMed ID	Language of Original Document	Abbreviated Source Title	Document Type	Publication Stage	Open Access	Source	EID
Parida S.; Mishra A.; Yang Q.; Dobley A.; Carter C.B.; Dongare A.M.	Parida, S. (57218325772); Mishra, A. (57217071759); Yang, Q. (59099395300); Dobley, A. (6602570919); Carter, C. Barry (35501597800); Dongare, A.M. (6506013258)	57218325772; 57217071759; 59099395300; 6602570919; 35501597800; 6506013258	Data-driven search for promising intercalating ions and layered materials for metal-ion batteries	2024	Journal of Materials Science	59	3		932	949	17	1	10.1007/s10853-023-09215-7	https://www.scopus.com/inward/record.uri?eid=2-s2.0-85181703606&doi=10.1007%2fs10853-023-09215-7&partnerID=40&md5=2dbcd4d95bc89fd6e43cbb4b2a70bd8f	Department of Materials Science and Engineering, University of Connecticut, Storrs, CT, United States; Department of Computer Science and Engineering, University of Connecticut, Storrs, CT, United States; Eagle Pitcher Technologies, Providence, RI, United States; Department of Chemical and Biomolecular Engineering, University of Connecticut, Storrs, CT, United States; Center for Integrated Nanote…	Parida S., Department of Materials Science and Engineering, University of Connecticut, Storrs, CT, United States; Mishra A., Department of Materials Science and Engineering, University of Connecticut, Storrs, CT, United States, Theoretical Division, Los Alamos National Laboratory, Los Alamos, NM, United States; Yang Q., Department of Computer Science and Engineering, University of Connecticut, St…	The rise in demand for lithium-ion batteries has led to a large-scale search for electrode materials and intercalating ion species to meet the demands of next-generation energy technologies. Recent efforts largely focus on searching for cathodes that can accommodate large amounts of intercalating ions, but similar work on anodes is relatively limited. This study utilizes machine learning methods …		Anodes; Binding energy; Cathodes; Chemical bonds; Density functional theory; Learning systems; Lithium-ion batteries; Regression analysis; Anode material; Classification models; Data driven; Electrode material; Energy technologies; Ion batteries; Ion species; Large-scales; Layered material; Metals ions; Metal ions	A.M. Dongare; Department of Materials Science and Engineering, University of Connecticut, Storrs, United States; email: dongare@uconn.edu		Springer	222461		JMTSA		English	J Mater Sci	Article	Final		Scopus	2-s2.0-85181703606
Lu M.; Ji H.; Chen Y.; Gao F.; Liu B.; Long P.; Deng C.; Wang Y.; Tao J.	Lu, Mingying (57364774200); Ji, Haining (57193057085); Chen, Yongxing (57963833300); Gao, Fenglin (58690581400); Liu, Bin (57188672970); Long, Peng (59091017900); Deng, Cong (59094400200); Wang, Yi (56227687800); Tao, Jundong (57364011800)	57364774200; 57193057085; 57963833300; 58690581400; 57188672970; 59091017900; 59094400200; 56227687800; 57364011800	Machine learning assisted layer-controlled synthesis of MoS2	2024	Journal of Materials Chemistry C	12	24		8893	8900	7	2	10.1039/d4tc01139b	https://www.scopus.com/inward/record.uri?eid=2-s2.0-85195407676&doi=10.1039%2fd4tc01139b&partnerID=40&md5=f00501e39758ef146faa036a86a979f0	School of Physics and Optoelectronics, Xiangtan University, Hunan, Xiangtan, 411105, China	Lu M., School of Physics and Optoelectronics, Xiangtan University, Hunan, Xiangtan, 411105, China; Ji H., School of Physics and Optoelectronics, Xiangtan University, Hunan, Xiangtan, 411105, China; Chen Y., School of Physics and Optoelectronics, Xiangtan University, Hunan, Xiangtan, 411105, China; Gao F., School of Physics and Optoelectronics, Xiangtan University, Hunan, Xiangtan, 411105, China; …	Two-dimensional (2D) transition metal dichalcogenides (TMDs) have attracted significant interest due to their intriguing physical, chemical, electronic and optical properties. However, the practical applications of TMDs are limited by challenges related to controlling the thickness of atomic layers. Machine learning (ML), a data-driven approach characterized by extensive search capabilities and a…		Chemical vapor deposition; Forecasting; Layered semiconductors; Learning algorithms; Learning systems; Molybdenum disulfide; Optical properties; Optoelectronic devices; Support vector machines; Atomic layer; Controlled synthesis; Data-driven approach; Dichalcogenides; Electronic and optical properties; Growth conditions; Machine learning algorithms; Machine-learning; Multilayers perceptrons; Two-…	H. Ji; School of Physics and Optoelectronics, Xiangtan University, Xiangtan, Hunan, 411105, China; email: sdytjhn@126.com		Royal Society of Chemistry	20507526		JMCCC		English	J. Mater. Chem. C	Article	Final		Scopus	2-s2.0-85195407676
Shen Z.; Hu X.; Tang Z.; Xiao Y.; Wang S.; Cheng X.; Zhang Y.	Shen, Zhangming (57222333825); Hu, Xiaonan (57563690500); Tang, Zhenjia (59215263100); Xiao, Yue (59089978800); Wang, Shuheng (57215014003); Cheng, Xu (57200386873); Zhang, Yihui (57196210383)	57222333825; 57563690500; 59215263100; 59089978800; 57215014003; 57200386873; 57196210383	Curvature programming of freestanding 3D mesostructures and flexible electronics based on bilayer ribbon networks	2024	Journal of the Mechanics and Physics of Solids	191		105766				0	10.1016/j.jmps.2024.105766	https://www.scopus.com/inward/record.uri?eid=2-s2.0-85198295351&doi=10.1016%2fj.jmps.2024.105766&partnerID=40&md5=0c958a9dd0f03d202fef6dcafc0d7fe3	Applied Mechanics Laboratory, Department of Engineering Mechanics, Tsinghua University, Beijing, 100084, China; Laboratory of Flexible Electronics Technology, Tsinghua University, Beijing, 100084, China; Department of Materials Science and Engineering, National University of Singapore, Singapore, 119276, Singapore	Shen Z., Applied Mechanics Laboratory, Department of Engineering Mechanics, Tsinghua University, Beijing, 100084, China, Laboratory of Flexible Electronics Technology, Tsinghua University, Beijing, 100084, China; Hu X., Applied Mechanics Laboratory, Department of Engineering Mechanics, Tsinghua University, Beijing, 100084, China, Laboratory of Flexible Electronics Technology, Tsinghua University,…	Three-dimensional (3D) buckling assembly of flexible electronics from strategically designed two-dimensional (2D) precursor structures has enabled important applications in a variety of areas, owing to its versatile applicability to a broad range of length scales and high-performance materials, as well as to a rich diversity of 3D topologies. Rational design methods that allow direct mapping of 3…	3D assembly; Curvature programming; Freestanding mesostructures; Inverse design; Postbuckling	Biomimetics; Constrained optimization; Curve fitting; Design; Electromechanical devices; Inverse problems; Learning algorithms; Machine learning; Mapping; Shape optimization; Topology; 3d assembly; Bi-layer; Curvature programming; Freestanding mesostructure; High performance material; Inverse designs; Length scale; Mesostructures; Postbuckling; Two-dimensional; Flexible electronics	X. Cheng; Department of Materials Science and Engineering, National University of Singapore, Singapore, 119276, Singapore; email: xucheng@nus.edu.sg		Elsevier Ltd	225096		JMPSA		English	J Mech Phys Solids	Article	Final		Scopus	2-s2.0-85198295351
Park J.; Kim M.; Kim H.; Lee J.; Lee I.; Park H.; Lee A.; Min K.; Lee S.	Park, Jaejung (57945013500); Kim, Minseon (57223836330); Kim, Heekyu (58318665700); Lee, Jaejun (58654115200); Lee, Inhyo (58209479800); Park, Haesun (56537206000); Lee, Anna (57188742999); Min, Kyoungmin (57188728541); Lee, Seungchul (57203597375)	57945013500; 57223836330; 58318665700; 58654115200; 58209479800; 56537206000; 57188742999; 57188728541; 57203597375	Exploring the large chemical space in search of thermodynamically stable and mechanically robust MXenes via machine learning	2024	Physical Chemistry Chemical Physics	26	14	6337	10769	10783	14	1	10.1039/d3cp06337b	https://www.scopus.com/inward/record.uri?eid=2-s2.0-85188664078&doi=10.1039%2fd3cp06337b&partnerID=40&md5=334d712211b776ad4eebd8775e8e8c85	Department of Mechanical Engineering, Pohang University of Science and Technology (POSTECH), Pohang, South Korea; School of Mechanical Engineering, Soongsil University, Seoul, South Korea; School of Integrative Engineering, Chung-Ang University, Seoul, South Korea; Department of Mechanical Engineering, Korea Advanced Institute of Science and Technology (KAIST), Daejeon, South Korea	Park J., Department of Mechanical Engineering, Pohang University of Science and Technology (POSTECH), Pohang, South Korea; Kim M., School of Mechanical Engineering, Soongsil University, Seoul, South Korea; Kim H., Department of Mechanical Engineering, Pohang University of Science and Technology (POSTECH), Pohang, South Korea; Lee J., Department of Mechanical Engineering, Pohang University of Scie…	To effectively utilize MXenes, a family of two-dimensional materials, in various applications that include thermoelectric devices, semiconductors, and transistors, their thermodynamic and mechanical properties, which are closely related to their stability, must be understood. However, exploring the large chemical space of MXenes and verifying their stability using first-principles calculations ar…		Bond length; Chemical stability; Density functional theory; Electronegativity; Transition metals; halogen; transition element; Chemical space; Constituent elements; First principle calculations; High-throughput; Machine learning models; Machine-learning; Mechanically robust; Thermodynamically stable; Thermoelectric devices; Two-dimensional materials; article; density functional theory; drug analy…	K. Min; School of Mechanical Engineering, Soongsil University, Seoul, South Korea; email: kmin.min@ssu.ac.kr; S. Lee; Department of Mechanical Engineering, Korea Advanced Institute of Science and Technology (KAIST), Daejeon, South Korea; email: seunglee@kaist.ac.kr		Royal Society of Chemistry	14639076		PPCPF	38516907	English	Phys. Chem. Chem. Phys.	Article	Final		Scopus	2-s2.0-85188664078
Wang M.; Wang E.; Liu X.; Wang C.	Wang, Mingyang (57221272243); Wang, Enzhi (7403414112); Liu, Xiaoli (57344521200); Wang, Congcong (58848022900)	57221272243; 7403414112; 57344521200; 58848022900	Sliced Wasserstein Distance-Guided Three-Dimensional Porous Media Reconstruction Based on Cycle-Consistent Adversarial Network and Few-Shot Learning	2024	Transport in Porous Media	151	2025-10-11		1903	1932	29	0	10.1007/s11242-024-02099-4	https://www.scopus.com/inward/record.uri?eid=2-s2.0-85197453114&doi=10.1007%2fs11242-024-02099-4&partnerID=40&md5=10e11964288b35d309a81b31dc84600b	State Key Laboratory of Hydroscience and Engineering, Tsinghua University, Beijing, 100084, China	Wang M., State Key Laboratory of Hydroscience and Engineering, Tsinghua University, Beijing, 100084, China; Wang E., State Key Laboratory of Hydroscience and Engineering, Tsinghua University, Beijing, 100084, China; Liu X., State Key Laboratory of Hydroscience and Engineering, Tsinghua University, Beijing, 100084, China; Wang C., State Key Laboratory of Hydroscience and Engineering, Tsinghua Univ…	Numerical simulation studies of water–rock interaction mechanisms and pore-scale multiphase flow properties often require high computational efficiency and realistic geometries to enable a fast and accurate description of hydrodynamic behavior. In this paper, we have chosen to use deep learning models to achieve these requirements, firstly by using encoder structures to refine the image segmentat…	3D reconstruction; Deep learning; Generative adversarial networks; Porous media; Sliced Wasserstein distance	Computational efficiency; Deep learning; Extraction; Generative adversarial networks; Geometry; Image reconstruction; Image segmentation; Scanning electron microscopy; Stochastic models; Stochastic systems; Three dimensional computer graphics; 3D reconstruction; Adversarial networks; Deep learning; Interaction mechanisms; Multi-phase flow properties; Numerical simulation studies; Pore scale; Poro…	X. Liu; State Key Laboratory of Hydroscience and Engineering, Tsinghua University, Beijing, 100084, China; email: xiaoli.liu@tsinghua.edu.cn		Springer Science and Business Media B.V.	1693913		TPMEE		English	Transp. Porous Media	Article	Final		Scopus	2-s2.0-85197453114
Ouda M.; Pandey R.P.; Ouda E.; Hasan S.W.	Ouda, Mariam (57218272423); Pandey, Ravi P. (55519740800); Ouda, Eman (57222726215); Hasan, Shadi W. (35738779100)	57218272423; 55519740800; 57222726215; 35738779100	Mechanistic insights of nanoplastic-rich water treatment using multi-layer Ti3C2Tx electro-membrane filtration and performance prediction	2024	Chemical Engineering Journal	494		152951				0	10.1016/j.cej.2024.152951	https://www.scopus.com/inward/record.uri?eid=2-s2.0-85195800309&doi=10.1016%2fj.cej.2024.152951&partnerID=40&md5=61407ef3d0db939eb66765dffdac563a	Center for Membranes and Advanced Water Technology (CMAT), Khalifa University of Science and Technology, PO Box 127788, Abu Dhabi, United Arab Emirates; Department of Chemical and Petroleum Engineering, Khalifa University of Science and Technology, PO Box 127788, Abu Dhabi, United Arab Emirates; Department of Management Science and Engineering, Khalifa University of Science and Technology, PO Box…	Ouda M., Center for Membranes and Advanced Water Technology (CMAT), Khalifa University of Science and Technology, PO Box 127788, Abu Dhabi, United Arab Emirates, Department of Chemical and Petroleum Engineering, Khalifa University of Science and Technology, PO Box 127788, Abu Dhabi, United Arab Emirates; Pandey R.P., Center for Membranes and Advanced Water Technology (CMAT), Khalifa University of…	This study explores the application of electro-membrane filtration (EMF) for effective removal of nanoplastics (NPs). It assesses the impact of feed variations and the underlying mechanisms related to feed characteristics, to improve efficiency and selectivity in Ti3C2Tx EMF. Additionally, 4 machine learning (ML) were applied to investigate the flux and rejection prediction capability on unseen d…	2D materials; Electro-membrane; MXene; Nanoplastics; Pre-treatment; Ultrafiltration	Adaptive boosting; Decision trees; Microfiltration; Polymethyl methacrylates; Water treatment; 2d material; Electromembrane; Mechanistics; Membrane filtrations; Membrane performance; Multi-layers; Mxene; Nanoplastics; Performance prediction; Pre-treatments; Forecasting	S.W. Hasan; Center for Membranes and Advanced Water Technology (CMAT), Khalifa University of Science and Technology, Abu Dhabi, PO Box 127788, United Arab Emirates; email: shadi.hasan@ku.ac.ae		Elsevier B.V.	13858947		CMEJA		English	Chem. Eng. J.	Article	Final		Scopus	2-s2.0-85195800309
Li P.; Dong L.; Li C.; Li Y.; Zhao J.; Peng B.; Wang W.; Zhou S.; Liu W.	Li, Penghui (57481428300); Dong, Linpeng (56531171500); Li, Chong (57196073348); Li, Yan (59069816300); Zhao, Jie (58938779500); Peng, Bo (57208251308); Wang, Wei (56948584900); Zhou, Shun (54975381900); Liu, Weiguo (7407337280)	57481428300; 56531171500; 57196073348; 59069816300; 58938779500; 57208251308; 56948584900; 54975381900; 7407337280	Machine Learning to Promote Efficient Screening of Low-Contact Electrode for 2D Semiconductor Transistor Under Limited Data	2024	Advanced Materials	36	26	2312887				1	10.1002/adma.202312887	https://www.scopus.com/inward/record.uri?eid=2-s2.0-85190601576&doi=10.1002%2fadma.202312887&partnerID=40&md5=6193c9d43c1817bf65a9d0f9c6c5bb2c	Shaanxi Province Key Laboratory of Thin Films Technology and Optical Test, Xi'an Technological University, Xi'an, 710032, China; School of Opto-electronical Engineering, Xi'an Technological University, Xi'an, 710032, China; Xi'an Xiangteng Microelectronics Technology Co., Ltd, Xi'an, 710075, China; Key Laboratory of Wide Band-Gap Semiconductor Materials and Devices, School of Microelectronics, Xi…	Li P., Shaanxi Province Key Laboratory of Thin Films Technology and Optical Test, Xi'an Technological University, Xi'an, 710032, China, School of Opto-electronical Engineering, Xi'an Technological University, Xi'an, 710032, China; Dong L., Shaanxi Province Key Laboratory of Thin Films Technology and Optical Test, Xi'an Technological University, Xi'an, 710032, China, School of Opto-electronical En…	Low-barrier and high-injection electrodes are crucial for high-performance (HP) 2D semiconductor devices. Conventional trial-and-error methodologies for electrode material screening are impractical because of their low efficiency and arbitrary specificity. Although machine learning has emerged as a promising alternative to tackle this problem, its practical application in semiconductor devices is…	DFT; limited data; machine learning; NEGF; transport properties	Efficiency; Electrodes; Learning algorithms; Mean square error; MOSFET devices; Schottky barrier diodes; Contact electrodes; DFT; Electrode material; High injection; Limited data; Machine-learning; NEGF; Performance; Semiconductor transistors; Trial and error; article; electrode; learning algorithm; machine learning; mean squared error; nerve cell network; probability; screening; semiconductor; t…	L. Dong; Shaanxi Province Key Laboratory of Thin Films Technology and Optical Test, Xi'an Technological University, Xi'an, 710032, China; email: lpdong@xatu.edu.cn; W. Liu; Shaanxi Province Key Laboratory of Thin Films Technology and Optical Test, Xi'an Technological University, Xi'an, 710032, China; email: wgliu@163.com; W. Wang; School of Opto-electronical Engineering, Xi'an Technological Unive…		John Wiley and Sons Inc	9359648		ADVME	38606800	English	Adv Mater	Article	Final		Scopus	2-s2.0-85190601576
Postnicov V.; Samarin A.; Karsanina M.V.; Gravey M.; Khlyupin A.; Gerke K.M.	Postnicov, Vasily (58452294000); Samarin, Aleksei (59322439200); Karsanina, Marina V. (55361406200); Gravey, Mathieu (57200161526); Khlyupin, Aleksey (56708823600); Gerke, Kirill M. (55289520600)	58452294000; 59322439200; 55361406200; 57200161526; 56708823600; 55289520600	Evaluation of classical correlation functions from 2/3D images on CPU and GPU architectures: Introducing CorrelationFunctions.jl	2024	Computer Physics Communications	299		109134				1	10.1016/j.cpc.2024.109134	https://www.scopus.com/inward/record.uri?eid=2-s2.0-85186380476&doi=10.1016%2fj.cpc.2024.109134&partnerID=40&md5=d031f5e1ab64bdc2b30df4936136fb02	Schmidt Institute of Physics of the Earth of Russian Academy of Sciences, Moscow, 107031, Russian Federation; Computational Mathematics and Cybernetics, Lomonosov Moscow State University, Moscow, 119991, Russian Federation; Institute for Interdisciplinary Mountain Research, Austrian Academy of Sciences, Innsbruck, 6020, Austria; Moscow Institute of Physics and Technology, Institutskiy Pereulok 9,…	Postnicov V., Schmidt Institute of Physics of the Earth of Russian Academy of Sciences, Moscow, 107031, Russian Federation; Samarin A., Schmidt Institute of Physics of the Earth of Russian Academy of Sciences, Moscow, 107031, Russian Federation, Computational Mathematics and Cybernetics, Lomonosov Moscow State University, Moscow, 119991, Russian Federation; Karsanina M.V., Schmidt Institute of Ph…	Correlation functions are becoming one of the major tools for quantification of structural information that is usually represented as 2D or 3D images. In this paper we introduce [Formula presented] open-source package developed in Julia and capable of computing all classical correlation functions based on imaging input data. Images include both binary and multi-phase representations. Our code is …	3D images; Correlation functions; Image analysis	Application programming interfaces (API); Function evaluation; Graphics processing unit; Image analysis; Open source software; Open systems; Pore size; Porous materials; Scanning electron microscopy; Wave functions; 2D images; 3-D image; 3D-images; Applications programming interfaces; Classical correlation; Correlation function; Correlation maps; Image-analysis; Open source package; Structural in…	K.M. Gerke; Schmidt Institute of Physics of the Earth of Russian Academy of Sciences, Moscow, 107031, Russian Federation; email: kg@ifz.ru		Elsevier B.V.	104655		CPHCB		English	Comput Phys Commun	Article	Final		Scopus	2-s2.0-85186380476
Li F.; Li G.; Lougou B.G.; Zhou Q.; Jiang B.; Shuai Y.	Li, Fanghua (55813878900); Li, Gaotingyue (59312014800); Lougou, Bachirou Guene (57193837508); Zhou, Qiaoqiao (57193154584); Jiang, Boshu (57204281837); Shuai, Yong (8398651000)	55813878900; 59312014800; 57193837508; 57193154584; 57204281837; 8398651000	Upcycling biowaste into advanced carbon materials via low-temperature plasma hybrid system: applications, mechanisms, strategies and future prospects	2024	Waste Management	189			364	388	24	0	10.1016/j.wasman.2024.08.036	https://www.scopus.com/inward/record.uri?eid=2-s2.0-85203005572&doi=10.1016%2fj.wasman.2024.08.036&partnerID=40&md5=839b6942555de069324b002961a555e6	National Engineering Research Center For Safe Disposal and Resources Recovery of Sludge, School of Environment, Harbin Institute of Technology, Harbin, 150090, China; State Key Laboratory of Urban Water Resource and Environment, School of Environment, Harbin Institute of Technology, Harbin, 150090, China; School of Energy Science and Engineering, Harbin Institute of Technology, Harbin, 150001, Ch…	Li F., National Engineering Research Center For Safe Disposal and Resources Recovery of Sludge, School of Environment, Harbin Institute of Technology, Harbin, 150090, China, State Key Laboratory of Urban Water Resource and Environment, School of Environment, Harbin Institute of Technology, Harbin, 150090, China; Li G., State Key Laboratory of Urban Water Resource and Environment, School of Enviro…	This review focuses on the recent advances in the sustainable conversion of biowaste to valuable carbonaceous materials. This study summarizes the significant progress in biowaste-derived carbon materials (BCMs) via a plasma hybrid system. This includes systematic studies like AI-based multi-coupling systems, promising synthesis strategies from an economic point of view, and their potential appli…	AI-based multi-coupling system; Biowaste recycling; Carbon-neutral materials; Plasma hybrid system; Synthesis mechanism	Carbon capture and storage; carbon; ciprofloxacin; microsphere; molybdenum; nanocomposite; pesticide residue; AI-based multi-coupling system; Biowaste recycling; Biowastes; Carbon material; Carbon neutrals; Carbon-neutral material; Coupling systems; Multi couplings; Plasma hybrid system; Synthesis mechanism; artificial intelligence; biotechnology; catalyst; electrochemistry; plasma; recycling; ad…	F. Li; National Engineering Research Center For Safe Disposal and Resources Recovery of Sludge, School of Environment, Harbin Institute of Technology, Harbin, 150090, China; email: fanghuahope01@hit.edu.cn		Elsevier Ltd	0956053X		WAMAE	39236471	English	Waste Manage.	Article	Final		Scopus	2-s2.0-85203005572
Wan Z.; Chen X.; Kang Y.; Zhou Z.; Jiang X.; Xiang Z.; Xu D.; Luo X.	Wan, Zijing (57660524500); Chen, Xiaozhen (58086402700); Kang, Yilin (58147227700); Zhou, Ziqi (58738651700); Jiang, Xiaoxue (57899028600); Xiang, Zheng (58086402800); Xu, Dongwei (55601214500); Luo, Xiaobing (21834491900)	57660524500; 58086402700; 58147227700; 58738651700; 57899028600; 58086402800; 55601214500; 21834491900	Computational screening of 2D anode materials with robust thermal and electrical properties for lithium-ion batteries	2024	Journal of Energy Storage	75		109577				4	10.1016/j.est.2023.109577	https://www.scopus.com/inward/record.uri?eid=2-s2.0-85183585700&doi=10.1016%2fj.est.2023.109577&partnerID=40&md5=cd31ef54e7580e1ace0ce337c8e0e134	State Key Laboratory of Coal Combustion, School of Energy and Power Engineering, Huazhong University of Science and Technology, Hubei, Wuhan, 430074, China; College of Computer Science, South-Central Minzu University, Wuhan, 430074, China	Wan Z., State Key Laboratory of Coal Combustion, School of Energy and Power Engineering, Huazhong University of Science and Technology, Hubei, Wuhan, 430074, China; Chen X., State Key Laboratory of Coal Combustion, School of Energy and Power Engineering, Huazhong University of Science and Technology, Hubei, Wuhan, 430074, China; Kang Y., College of Computer Science, South-Central Minzu University…	Two-dimensional materials AB2-type and AB-type materials not only have robust electrical properties, but also have robust thermal stability, which can reduce the risk of thermal runaway of the battery. While experimental and theoretical calculations to explore the entire phase space are both very time-consuming, using machine learning combining with first principle calculations, a new material Ti…	Anode material; Machine learning; Screening method; Thermal stability	Anodes; Electronic properties; Iterative methods; Low power electronics; Machine learning; Open circuit voltage; Screening; Space research; Thermodynamic stability; Anode material; Electronic conductivity; First principle calculations; Machine-learning; Phase spaces; Screening methods; Theoretical calculations; Thermal and electrical properties; Thermal runaways; Two-dimensional materials; Lithiu…	D. Xu; State Key Laboratory of Coal Combustion, School of Energy and Power Engineering, Huazhong University of Science and Technology, Wuhan, Hubei, 430074, China; email: dwxu@hust.edu.cn		Elsevier Ltd	2352152X				English	J. Energy Storage	Article	Final		Scopus	2-s2.0-85183585700
Alolaiyan O.; Albawardi S.; Alsaggaf S.; Tabbakh T.; DelRio F.W.; Amer M.R.	Alolaiyan, Olaiyan (57216299496); Albawardi, Shahad (57359144500); Alsaggaf, Sarah (57247326200); Tabbakh, Thamer (57190584983); DelRio, Frank W. (8647347400); Amer, Moh. R. (36665830100)	57216299496; 57359144500; 57247326200; 57190584983; 8647347400; 36665830100	Unlocking High-Performance, Ultra-Low Power van der Waals Photo-Transistors: Toward Back-End-of-Line in-Sensor Machine Vision Applications	2024	ACS Applied Materials and Interfaces	16	31		41310	41320	10	0	10.1021/acsami.4c07231	https://www.scopus.com/inward/record.uri?eid=2-s2.0-85199689906&doi=10.1021%2facsami.4c07231&partnerID=40&md5=c03d2f69c180b1d712d70c2762421e24	Center of Excellence for Green Nanotechnologies, Microelectronics and Semiconductor Institute, King Abdulaziz City for Science and Technology, Riyadh, 11442, Saudi Arabia; Material, Physical, and Chemical Sciences Center, Sandia National Laboratories, Albuquerque, 87123, NM, United States; Department of Electrical and Computer Engineering, University of Southern California, Los Angeles, 90089, CA…	Alolaiyan O., Center of Excellence for Green Nanotechnologies, Microelectronics and Semiconductor Institute, King Abdulaziz City for Science and Technology, Riyadh, 11442, Saudi Arabia; Albawardi S., Center of Excellence for Green Nanotechnologies, Microelectronics and Semiconductor Institute, King Abdulaziz City for Science and Technology, Riyadh, 11442, Saudi Arabia; Alsaggaf S., Center of Exce…	Recent reports on machine learning and machine vision (MV) devices have demonstrated the potential of two-dimensional (2D) materials and devices. Yet, scalable 2D devices are being challenged by contact resistance and Fermi level pinning (FLP), power consumption, and low-cost CMOS compatible lithography processes. To enable CMOS + 2D, it is essential to find a proper lithography strategy that can…	2D-field-effect-transistors; gate tunable photodetector; MoS<sub>2</sub>/WSe<sub>2</sub> diode; MoS<sub>2</sub>/WSe<sub>2</sub> photodetector; phototransistor; van der waals	CMOS integrated circuits; Computer vision; Deposition; Electric rectifiers; Field effect transistors; Heterojunctions; Layered semiconductors; Molybdenum compounds; Photons; Tungsten compounds; Van der Waals forces; 2D fields; 2d-field-effect-transistor; Back end of lines; Field-effect transistor; Gate tunable photodetector; MoS2/WSe2 diode; MoS2/WSe2 photodetector; Tunable photodetectors; Ultra-…	M.R. Amer; Center of Excellence for Green Nanotechnologies, Microelectronics and Semiconductor Institute, King Abdulaziz City for Science and Technology, Riyadh, 11442, Saudi Arabia; email: moh.amer@usc.edu		American Chemical Society	19448244			39056344	English	ACS Appl. Mater. Interfaces	Article	Final		Scopus	2-s2.0-85199689906
Asfakujjaman; Ghosh M.; Chowdhury S.; Jana D.	Asfakujjaman (58581615100); Ghosh, Mainak (57346510900); Chowdhury, Suman (36054550000); Jana, Debnarayan (59023433900)	58581615100; 57346510900; 36054550000; 59023433900	Harnessing BN co-doping for superior thermal transport in phagraphene monolayer	2024	Journal of Physics D: Applied Physics	57	40	405301				0	10.1088/1361-6463/ad5dcb	https://www.scopus.com/inward/record.uri?eid=2-s2.0-85198659216&doi=10.1088%2f1361-6463%2fad5dcb&partnerID=40&md5=24e24f29fdcace3c5a1770dadd2e496b	Department of Physics, University of Calcutta, 92 A.P.C. Road, Kolkata, 700009, India; Department of Physics and Astrophysics, University of Delhi, Delhi, 110007, India	Asfakujjaman, Department of Physics, University of Calcutta, 92 A.P.C. Road, Kolkata, 700009, India; Ghosh M., Department of Physics, University of Calcutta, 92 A.P.C. Road, Kolkata, 700009, India; Chowdhury S., Department of Physics and Astrophysics, University of Delhi, Delhi, 110007, India; Jana D., Department of Physics, University of Calcutta, 92 A.P.C. Road, Kolkata, 700009, India	In this study, we thoroughly explored the thermal transport and thermoelectric properties of BN-co-doped phagraphene structures in the context of first-principles computations combined with machine learning interatomic potential (MLIP) techniques. Our results demonstrate that doping positions can critically tune the thermal properties, offering potential advantages for both thermoelectric and hea…	BN doping; density functional theory; electrical conductivity; figure of merit; thermal conductivity	Electric conductivity; Heat transfer; Monolayers; Structural properties; Thermal conductivity; Thermal expansion; BN doping; Co-doped; Co-doping; Density-functional-theory; Electrical conductivity; Figure of merit; First-principle computations; Thermal transport; Thermal transport properties; Thermoelectric properties; Density functional theory	D. Jana; Department of Physics, University of Calcutta, Kolkata, 92 A.P.C. Road, 700009, India; email: djphy@caluniv.ac.in		Institute of Physics	223727		JPAPB		English	J Phys D	Article	Final		Scopus	2-s2.0-85198659216
Manti S.; Svendsen M.K.; Knøsgaard N.R.; Lyngby P.M.; Thygesen K.S.	Manti, Simone (57846539700); Svendsen, Mark Kamper (57218140372); Knøsgaard, Nikolaj R. (57219799222); Lyngby, Peder M. (57426102500); Thygesen, Kristian S. (9743708300)	57846539700; 57218140372; 57219799222; 57426102500; 9743708300	Exploring and machine learning structural instabilities in 2D materials	2023	npj Computational Materials	9	1	33				10	10.1038/s41524-023-00977-x	https://www.scopus.com/inward/record.uri?eid=2-s2.0-85149720984&doi=10.1038%2fs41524-023-00977-x&partnerID=40&md5=13fa4b806824c7ec43548b1212b884c9	CAMD, Computational Atomic-Scale Materials Design, Department of Physics, Technical University of Denmark, Lyngby, 2800 Kgs., Denmark; Center for Nanostructured Graphene (CNG),Department of Physics, Technical University of Denmark, Lyngby, DK - 2800 Kongens, Denmark	Manti S., CAMD, Computational Atomic-Scale Materials Design, Department of Physics, Technical University of Denmark, Lyngby, 2800 Kgs., Denmark; Svendsen M.K., CAMD, Computational Atomic-Scale Materials Design, Department of Physics, Technical University of Denmark, Lyngby, 2800 Kgs., Denmark; Knøsgaard N.R., CAMD, Computational Atomic-Scale Materials Design, Department of Physics, Technical Univ…	We address the problem of predicting the zero-temperature dynamical stability (DS) of a periodic crystal without computing its full phonon band structure. Here we report the evidence that DS can be inferred with good reliability from the phonon frequencies at the center and boundary of the Brillouin zone (BZ). This analysis represents a validation of the DS test employed by the Computational 2D M…		Crystal atomic structure; Energy gap; Machine learning; Phonons; Stability; Brillouin zones; Classification models; Dynamical stability; Machine-learning; Materials database; Phonon bands; Phonon frequencies; Property; Structural instability; Zero temperatures; Electronic structure	S. Manti; CAMD, Computational Atomic-Scale Materials Design, Department of Physics, Technical University of Denmark, Lyngby, 2800 Kgs., Denmark; email: simone.manti@lnf.infn.it		Nature Research	20573960				English	npj Computational Mater.	Article	Final	All Open Access; Gold Open Access	Scopus	2-s2.0-85149720984
Chen C.; Xiao B.; Li Z.; Li W.; Li Q.; Yu X.	Chen, Chen (57743115500); Xiao, Bo (57204199790); Li, Zhongwei (57784549700); Li, Wenzuo (24076151400); Li, Qingzhong (34880197600); Yu, Xuefang (56033383300)	57743115500; 57204199790; 57784549700; 24076151400; 34880197600; 56033383300	High throughput screening for electrocatalysts for nitrogen reduction reaction using metal-doped bilayer borophene: A combined approach of DFT and machine learning	2024	Molecular Catalysis	557		113972				1	10.1016/j.mcat.2024.113972	https://www.scopus.com/inward/record.uri?eid=2-s2.0-85186534864&doi=10.1016%2fj.mcat.2024.113972&partnerID=40&md5=fe278792081472e3e37b1ffbf95f4ada	The Laboratory of Theoretical and Computational Chemistry, School of Chemistry and Chemical Engineering, Yantai University, Yantai, 264005, China; Yantai Gogetter Technology Co Ltd., Yantai, 264005, China	Chen C., The Laboratory of Theoretical and Computational Chemistry, School of Chemistry and Chemical Engineering, Yantai University, Yantai, 264005, China; Xiao B., The Laboratory of Theoretical and Computational Chemistry, School of Chemistry and Chemical Engineering, Yantai University, Yantai, 264005, China; Li Z., Yantai Gogetter Technology Co Ltd., Yantai, 264005, China; Li W., The Laboratory…	NH3 plays an important role in industrial production, while it is still a challenge to develop a promising catalyst for NH3 synthesis. In particular, the metal borides have attracted much attention because of their excellent catalyst performances towards N2. In this paper, we have theoretically studied the N2 reduction reaction (NRR) by employing the transition metal (TM = Co, Cr, Cu, Fe, Mn, Mo,…	Bilayer borophene; First-principles simulation; Machine learning; Nitrogen reduction reaction; Strain engineering	Ammonia; Atoms; Chemical bonds; Electrocatalysts; Electronegativity; Machine learning; Nitrogen; Strain; Bi-layer; Bilayer borophene; First-principles simulations; High throughput screening; Machine-learning; Nitrogen reduction; Nitrogen reduction reaction; Reaction performance; Reduction reaction; Strain engineering; Transition metals	B. Xiao; The Laboratory of Theoretical and Computational Chemistry, School of Chemistry and Chemical Engineering, Yantai University, Yantai, 264005, China; email: xiaoboy8@gmail.com		Elsevier B.V.	24688231		MCOAD		English	Mol. Cat.	Article	Final		Scopus	2-s2.0-85186534864
Polomoshnov M.; Reichert K.-M.; Rettenberger L.; Ungerer M.; Hernandez-Sosa G.; Gengenbach U.; Reischl M.	Polomoshnov, Maxim (57190284683); Reichert, Klaus-Martin (56389385400); Rettenberger, Luca (57361094700); Ungerer, Martin (57205425891); Hernandez-Sosa, Gerardo (15070283400); Gengenbach, Ulrich (6508023388); Reischl, Markus (6602490688)	57190284683; 56389385400; 57361094700; 57205425891; 15070283400; 6508023388; 6602490688	Image-based identification of optical quality and functional properties in inkjet-printed electronics using machine learning	2024	Journal of Intelligent Manufacturing							1	10.1007/s10845-024-02385-4	https://www.scopus.com/inward/record.uri?eid=2-s2.0-85191192322&doi=10.1007%2fs10845-024-02385-4&partnerID=40&md5=5a8e7efc72ae4b6aa0a5e34129d57b49	Institute for Automation and Applied Informatics, Karlsruhe Institute of Technology (KIT), Eggenstein-Leopoldshafen, Germany; Light Technology Institute, Karlsruhe Institute of Technology (KIT), Karlsruhe, Germany; Institute of Microstructure, Karlsruhe Institute of Technology (KIT), Eggenstein-Leopoldshafen, Germany; InnovationLab, Heidelberg, Germany	Polomoshnov M., Institute for Automation and Applied Informatics, Karlsruhe Institute of Technology (KIT), Eggenstein-Leopoldshafen, Germany; Reichert K.-M., Institute for Automation and Applied Informatics, Karlsruhe Institute of Technology (KIT), Eggenstein-Leopoldshafen, Germany; Rettenberger L., Institute for Automation and Applied Informatics, Karlsruhe Institute of Technology (KIT), Eggenst…	We propose a novel image-analysis based machine-learning approach to the fully-automated identification of the optical quality, of functional properties, and of manufacturing parameters in the field of 2D inkjet-printed test structures of conductive traces. To this end, a customizable modular concept to simultaneously identify or predict dissimilar properties of printed functional structures base…	Computer vision; Image analysis; Inkjet printing; Machine learning; Neural network; Printed electronics	Computer vision; E-learning; Image analysis; Image quality; Ink jet printing; Neural networks; Printing presses; Quality control; Statistical tests; Functional properties; Functional structure; Identification accuracy; Image-analysis; Ink-jet printing; Machine-learning; Neural-networks; Optical qualities; Printed electronics; Test-structure; Machine learning	M. Polomoshnov; Institute for Automation and Applied Informatics, Karlsruhe Institute of Technology (KIT), Eggenstein-Leopoldshafen, Germany; email: maxim.polomoshnov@kit.edu		Springer	9565515		JIMNE		English	J Intell Manuf	Article	Article in press		Scopus	2-s2.0-85191192322
Thomas R.; Salmon B.; Holloway D.; Olivier J.	Thomas, Ryan (59031183400); Salmon, Brian (23010220500); Holloway, Damien (7101792459); Olivier, Jan (35577624800)	59031183400; 23010220500; 7101792459; 35577624800	Machine learning classification of permeable conducting spheres in air and seawater using electromagnetic pulses	2024	Measurement Science and Technology	35	11	116106				0	10.1088/1361-6501/ad678a	https://www.scopus.com/inward/record.uri?eid=2-s2.0-85200757780&doi=10.1088%2f1361-6501%2fad678a&partnerID=40&md5=834eb0144c805a15f1d2a67ad158df85	School of Engineering, University of Tasmania, Hobart, 7001, TAS, Australia; Defence Science and Technology Group, Adelaide, 5111, SA, Australia	Thomas R., School of Engineering, University of Tasmania, Hobart, 7001, TAS, Australia, Defence Science and Technology Group, Adelaide, 5111, SA, Australia; Salmon B., School of Engineering, University of Tasmania, Hobart, 7001, TAS, Australia; Holloway D., School of Engineering, University of Tasmania, Hobart, 7001, TAS, Australia; Olivier J., School of Engineering, University of Tasmania, Hobar…	This paper presents machine learning classification on simulated data of permeable conducting spheres in air and seawater irradiated by low frequency electromagnetic pulses. Classification accuracy greater than 90% was achieved. The simulated data were generated using an analytical model of a magnetic dipole in air and seawater placed 1.5-3.5 m above the center of the sphere in 50 cm increments. …	classification algorithms; convolutional neural networks; electromagnetic induction sensing; electromagnetic pulse; Machine learning; object detection; seawater propagation	Analytical models; Classification (of information); Convolution; Convolutional neural networks; Dispersion (waves); Electromagnetic pulse; Gaussian distribution; Gaussian noise (electronic); Learning algorithms; Nonlinear equations; Spheres; White noise; Classification algorithm; Conducting spheres; Convolutional neural network; Electromagnetic induction sensing; Machine learning algorithms; Mach…	R. Thomas; School of Engineering, University of Tasmania, Hobart, 7001, Australia; email: ryan.thomas@utas.edu.au		Institute of Physics	9570233		MSTCE		English	Meas. Sci. Technol.	Article	Final		Scopus	2-s2.0-85200757780
Fong K.D.; Sumić B.; O’Neill N.; Schran C.; Grey C.P.; Michaelides A.	Fong, Kara D. (57204658124); Sumić, Barbara (58943842200); O’Neill, Niamh (58943875300); Schran, Christoph (57060569600); Grey, Clare P. (7006250961); Michaelides, Angelos (56210204700)	57204658124; 58943842200; 58943875300; 57060569600; 7006250961; 56210204700	The Interplay of Solvation and Polarization Effects on Ion Pairing in Nanoconfined Electrolytes	2024	Nano Letters							2	10.1021/acs.nanolett.4c00890	https://www.scopus.com/inward/record.uri?eid=2-s2.0-85190140199&doi=10.1021%2facs.nanolett.4c00890&partnerID=40&md5=b12e0dff4e72f501b7b7fac553e947f0	Yusuf Hamied Department of Chemistry, University of Cambridge, Lensfield Road, Cambridge, CB2 1EW, United Kingdom; Cavendish Laboratory, Department of Physics, University of Cambridge, Cambridge, CB3 OHE, United Kingdom	Fong K.D., Yusuf Hamied Department of Chemistry, University of Cambridge, Lensfield Road, Cambridge, CB2 1EW, United Kingdom; Sumić B., Yusuf Hamied Department of Chemistry, University of Cambridge, Lensfield Road, Cambridge, CB2 1EW, United Kingdom; O’Neill N., Yusuf Hamied Department of Chemistry, University of Cambridge, Lensfield Road, Cambridge, CB2 1EW, United Kingdom; Schran C., Cavendish …	The nature of ion-ion interactions in electrolytes confined to nanoscale pores has important implications for energy storage and separation technologies. However, the physical effects dictating the structure of nanoconfined electrolytes remain debated. Here we employ machine-learning-based molecular dynamics simulations to investigate ion-ion interactions with density functional theory level accu…	electrolytes; ion pairing; machine-learning potentials; molecular simulations; nanoconfinement; two-dimensional materials		K.D. Fong; Yusuf Hamied Department of Chemistry, University of Cambridge, Cambridge, Lensfield Road, CB2 1EW, United Kingdom; email: kdf22@cam.ac.uk; C.P. Grey; Yusuf Hamied Department of Chemistry, University of Cambridge, Cambridge, Lensfield Road, CB2 1EW, United Kingdom; email: cpg27@cam.ac.uk; A. Michaelides; Yusuf Hamied Department of Chemistry, University of Cambridge, Cambridge, Lensfield…		American Chemical Society	15306984		NALEF		English	Nano Lett.	Article	Article in press	All Open Access; Hybrid Gold Open Access	Scopus	2-s2.0-85190140199
Xu X.; Li M.; Lin X.; Wang H.	Xu, Xiong (57210132462); Li, Min (57899835200); Lin, X. (57198575582); Wang, Hui (57203364251)	57210132462; 57899835200; 57198575582; 57203364251	Giant reversible electrocaloric effect in monolayer group-IV monochalcogenides	2024	Physical Review B	110	6	64103				0	10.1103/PhysRevB.110.064103	https://www.scopus.com/inward/record.uri?eid=2-s2.0-85202294957&doi=10.1103%2fPhysRevB.110.064103&partnerID=40&md5=b7be2e03a956f2c864a4f1fc61a91bc9	School of Physics, Hunan Key Laboratory of Super Microstructure and Ultrafast Process, Hunan Key Laboratory of Nanophotonics and Devices, State Key Laboratory of Powder Metallurgy, Central South University, Changsha, 410083, China	Xu X., School of Physics, Hunan Key Laboratory of Super Microstructure and Ultrafast Process, Hunan Key Laboratory of Nanophotonics and Devices, State Key Laboratory of Powder Metallurgy, Central South University, Changsha, 410083, China; Li M., School of Physics, Hunan Key Laboratory of Super Microstructure and Ultrafast Process, Hunan Key Laboratory of Nanophotonics and Devices, State Key Labor…	Monolayer electrocaloric (EC) materials have emerged as promising candidates to achieve economic and green solid-state refrigeration, especially in micro- or nanoscale chip cooling in the post-Moore law period. In this paper, we trained a machine-learning-based deep potential (DP) model of monolayer group-IV monochalcogenides MXs (M = Ge, Sn; X = S, Se) with a database from first-principles calcu…		Copper alloys; Ferroelectric ceramics; Ferroelectric films; Ferroelectricity; Monolayers; Phonons; Polarization; Quantum electronics; Statistical mechanics; Surface discharges; Vibration analysis; Chip cooling; Electric field shifts; Electro-caloric effects; Electrocaloric; Entropy changes; Group-IV; Monochalcogenides; Nano scale; Potential modeling; Two-dimensional; Entropy	H. Wang; School of Physics, Hunan Key Laboratory of Super Microstructure and Ultrafast Process, Hunan Key Laboratory of Nanophotonics and Devices, State Key Laboratory of Powder Metallurgy, Central South University, Changsha, 410083, China; email: huiwang@csu.edu.cn		American Physical Society	24699950				English	Phys. Rev. B	Article	Final		Scopus	2-s2.0-85202294957
Zichi L.; Liu T.; Drueke E.; Zhao L.; Xu G.	Zichi, Laura (57551940200); Liu, Tianci (57219789603); Drueke, Elizabeth (57209038735); Zhao, Liuyan (50162686200); Xu, Gongjun (57200611437)	57551940200; 57219789603; 57209038735; 50162686200; 57200611437	Physically informed machine-learning algorithms for the identification of two-dimensional atomic crystals	2023	Scientific Reports	13	1	6143				2	10.1038/s41598-023-33298-6	https://www.scopus.com/inward/record.uri?eid=2-s2.0-85152542043&doi=10.1038%2fs41598-023-33298-6&partnerID=40&md5=0cbd710dd7fad81b8e33f64eb0709752	Department of Physics, University of Michigan, Ann Arbor, 48109, United States; Department of Statistics, University of Michigan, Ann Arbor, 48109, United States	Zichi L., Department of Physics, University of Michigan, Ann Arbor, 48109, United States; Liu T., Department of Statistics, University of Michigan, Ann Arbor, 48109, United States; Drueke E., Department of Physics, University of Michigan, Ann Arbor, 48109, United States; Zhao L., Department of Physics, University of Michigan, Ann Arbor, 48109, United States; Xu G., Department of Statistics, Unive…	After graphene was first exfoliated in 2004, research worldwide has focused on discovering and exploiting its distinctive electronic, mechanical, and structural properties. Application of the efficacious methodology used to fabricate graphene, mechanical exfoliation followed by optical microscopy inspection, to other analogous bulk materials has resulted in many more two-dimensional (2D) atomic c…		article; case report; clinical article; convolutional neural network; decision making; decision tree; deep learning; machine learning; microscopy; prediction; random forest; recognition; residual neural network	L. Zhao; Department of Physics, University of Michigan, Ann Arbor, 48109, United States; email: lyzhao@umich.edu; G. Xu; Department of Statistics, University of Michigan, Ann Arbor, 48109, United States; email: gongjun@umich.edu		Nature Research	20452322			37061576	English	Sci. Rep.	Article	Final	All Open Access; Gold Open Access	Scopus	2-s2.0-85152542043
Hart J.L.; Pan H.; Siddique S.; Schnitzer N.; Mallayya K.; Xu S.; Kourkoutis L.F.; Kim E.-A.; Cha J.J.	Hart, James L. (56202284000); Pan, Haining (57204284491); Siddique, Saif (57223987246); Schnitzer, Noah (57204582141); Mallayya, Krishnanand (56807100400); Xu, Shiyu (57220893838); Kourkoutis, Lena F. (22941395400); Kim, Eun-Ah (59281625500); Cha, Judy J. (57202596753)	56202284000; 57204284491; 57223987246; 57204582141; 56807100400; 57220893838; 22941395400; 59281625500; 57202596753	Real-space visualization of a defect-mediated charge density wave transition	2024	Proceedings of the National Academy of Sciences of the United States of America	121	33	e2402129121				0	10.1073/pnas.2402129121	https://www.scopus.com/inward/record.uri?eid=2-s2.0-85200828337&doi=10.1073%2fpnas.2402129121&partnerID=40&md5=121395a00f880ff2d9e6e52707ebce09	Department of Materials Science and Engineering, Cornell University, Ithaca, 14853, NY, United States; Department of Physics, Cornell University, Ithaca, 14853, NY, United States; School of Applied and Engineering Physics, Cornell University, Ithaca, 14853, NY, United States; Kavli Institute, Cornell for Nanoscale Science, Cornell University, Ithaca, 14853, NY, United States; Department of Physic…	Hart J.L., Department of Materials Science and Engineering, Cornell University, Ithaca, 14853, NY, United States; Pan H., Department of Physics, Cornell University, Ithaca, 14853, NY, United States; Siddique S., Department of Materials Science and Engineering, Cornell University, Ithaca, 14853, NY, United States; Schnitzer N., Department of Materials Science and Engineering, Cornell University, I…	We study the coupled charge density wave (CDW) and insulator-to-metal transitions in the 2D quantum material 1T-TaS2. By applying in situ cryogenic 4D scanning transmission electron microscopy with in situ electrical resistance measurements, we directly visualize the CDW transition and establish that the transition is mediated by basal dislocations (stacking solitons). We find that dislocations c…	4D-STEM; charge density wave; in situ electron microscopy; machine learning; phase transitions	Article; charge density; controlled study; correlation analysis; electric resistance; electron microscopy; machine learning; nonhuman; phase transition; scanning transmission electron microscopy; thermodynamics; transition temperature; animal cell; article; electron microscopy; machine learning; phase transition; scanning transmission electron microscopy; transition temperature; unsupervised mach…	J.J. Cha; Department of Materials Science and Engineering, Cornell University, Ithaca, 14853, United States; email: jc476@cornell.edu		National Academy of Sciences	278424		PNASA	39106309	English	Proc. Natl. Acad. Sci. U. S. A.	Article	Final		Scopus	2-s2.0-85200828337
Yang J.-H.; Kang H.; Kim H.J.; Kim T.; Ahn H.; Rhee T.G.; Khim Y.G.; Choi B.K.; Jo M.-H.; Chang H.; Kim J.; Chang Y.J.; Lee Y.-L.	Yang, Jin-Hoon (55939293800); Kang, Habin (58937224100); Kim, Hyuk Jin (56783254500); Kim, Taeho (57199878785); Ahn, Heonsu (57217590686); Rhee, Tae Gyu (57837965000); Khim, Yeong Gwang (58028526300); Choi, Byoung Ki (57022760600); Jo, Moon-Ho (16420756300); Chang, Hyunju (7407522741); Kim, Jonghwan (59089145000); Chang, Young Jun (7501842800); Lee, Yea-Lee (35790936100)	55939293800; 58937224100; 56783254500; 57199878785; 57217590686; 57837965000; 58028526300; 57022760600; 16420756300; 7407522741; 59089145000; 7501842800; 35790936100	https://2DMat.ChemDX.org: Experimental data platform for 2D materials from synthesis to physical properties	2024	Digital Discovery	3	3		573	585	12	0	10.1039/d3dd00243h	https://www.scopus.com/inward/record.uri?eid=2-s2.0-85187627114&doi=10.1039%2fd3dd00243h&partnerID=40&md5=dc85e9b15cf132dbe47eabc4b8d97bf4	Korea Research Institute of Chemical Technology, Daejeon, 34114, South Korea; Department of Materials Science and Engineering, Pohang University of Science and Technology, Pohang, 37673, South Korea; Center for van der Waals Quantum Solids, Institute for Basic Science, Pohang, 37673, South Korea; Department of Physics, University of Seoul, Seoul, 02504, South Korea; Department of Smart Cities, Un…	Yang J.-H., Korea Research Institute of Chemical Technology, Daejeon, 34114, South Korea; Kang H., Department of Materials Science and Engineering, Pohang University of Science and Technology, Pohang, 37673, South Korea, Center for van der Waals Quantum Solids, Institute for Basic Science, Pohang, 37673, South Korea; Kim H.J., Department of Physics, University of Seoul, Seoul, 02504, South Korea;…	We present a comprehensive data platform for 2D materials research, https://2DMat.ChemDX.org, and a newly constructed 2D database collected through the platform. This platform integrates efficient data management, specialized visualization, and machine learning toolkits, enhancing research productivity. The platform supports data obtained from reflection high-energy electron diffraction (RHEED), …			J. Kim; Department of Materials Science and Engineering, Pohang University of Science and Technology, Pohang, 37673, South Korea; email: jonghwankim@postech.ac.kr; Y.J. Chang; Department of Physics, University of Seoul, Seoul, 02504, South Korea; email: yjchang@uos.ac.kr; Y.-L. Lee; Korea Research Institute of Chemical Technology, Daejeon, 34114, South Korea; email: yealee@krict.re.kr		Royal Society of Chemistry	2635098X				English	Digit. Discov.	Article	Final	All Open Access; Gold Open Access	Scopus	2-s2.0-85187627114
Nadella H.R.; Mukherjee S.; Anand A.; Singh C.V.	Nadella, Hema Rajesh (58875903400); Mukherjee, Sankha (56413790900); Anand, Abu (57222378576); Singh, Chandra Veer (55578703800)	58875903400; 56413790900; 57222378576; 55578703800	Machine Learning Enabled Prediction of High Stiffness 2D Materials	2024	ACS Materials Letters	6	2		729	736	7	1	10.1021/acsmaterialslett.3c01322	https://www.scopus.com/inward/record.uri?eid=2-s2.0-85184591916&doi=10.1021%2facsmaterialslett.3c01322&partnerID=40&md5=6e7c5bf02368e663a9915c0668383dd1	Mechanical & Industrial Engineering, University of Toronto, Toronto, M5S3G8, ON, Canada; Metallurgical & Materials Engineering, IIT Kharagpur, West Bengal, 721302, India; Materials Science & Engineering, University of Toronto, Toronto, M5S3E4, ON, Canada	Nadella H.R., Mechanical & Industrial Engineering, University of Toronto, Toronto, M5S3G8, ON, Canada; Mukherjee S., Metallurgical & Materials Engineering, IIT Kharagpur, West Bengal, 721302, India; Anand A., Materials Science & Engineering, University of Toronto, Toronto, M5S3E4, ON, Canada; Singh C.V., Mechanical & Industrial Engineering, University of Toronto, Toronto, M5S3G8, ON, Canada, Mate…	Persistent exploration of high stiffness two-dimensional (2D) materials is necessary for advancements in applications such as nanocomposites, flexible electronics, and resonant sensors, all of which demand elevated resistance to deformation. However, data-centric material models developed for this purpose remain in their early stages, often due to incomplete stiffness estimation or limited transf…		Crystal symmetry; Flexible electronics; Machine learning; Data centric; Different class; Electronic sensors; High stiffness; Machine-learning; Material modeling; Material stiffness; Resistance to deformation; Resonant sensors; Two-dimensional; Stiffness	C.V. Singh; Mechanical & Industrial Engineering, University of Toronto, Toronto, M5S3G8, Canada; email: chandraveer.singh@utoronto.ca		American Chemical Society	26394979				English	ACS Mat. Let.	Article	Final		Scopus	2-s2.0-85184591916
Lu S.; Song P.; Jia Z.; Gao Z.; Wang Z.; Peng T.; Bai X.; Jiang Q.; Cui H.; Tian W.; Feng R.; Liang Z.; Kang Q.; Jin L.; Yuan H.	Lu, Sen (58033541100); Song, Pei (58034561500); Jia, Zepeng (58033541200); Gao, Zhikai (58582897000); Wang, Zhiguo (58939587900); Peng, Tiren (58939691400); Bai, Xue (57957932600); Jiang, Qi (57212414899); Cui, Hong (57200699889); Tian, Weizhi (57211033626); Feng, Rong (55208951300); Liang, Zhiyong (57734539700); Kang, Qin (57204175208); Jin, Lingxia (18437203600); Yuan, Hongkuan (59291863500)	58033541100; 58034561500; 58033541200; 58582897000; 58939587900; 58939691400; 57957932600; 57212414899; 57200699889; 57211033626; 55208951300; 57734539700; 57204175208; 18437203600; 59291863500	Symbolic transform optimized convolutional neural network model for high-performance prediction and analysis of MXenes hydrogen evolution reaction catalysts	2024	International Journal of Hydrogen Energy	85			200	209	9	0	10.1016/j.ijhydene.2024.08.355	https://www.scopus.com/inward/record.uri?eid=2-s2.0-85201736289&doi=10.1016%2fj.ijhydene.2024.08.355&partnerID=40&md5=95a53696ab467b044a5c8392f4e8e53c	School of Mechanical Engineering, Shaanxi University of Technology, Shaanxi, Hanzhong, 723001, China; Shaanxi Key Laboratory of Industrial Automation, Shaanxi University of Technology, Shaanxi, Hanzhong, 723001, China; College of Mechanical & Electrical Engineering, Shaanxi University of Science & Technology, Shaanxi, Xi'an, 710021, China; School of Physical Science and Technology, Southwest Univ…	Lu S., School of Mechanical Engineering, Shaanxi University of Technology, Shaanxi, Hanzhong, 723001, China, Shaanxi Key Laboratory of Industrial Automation, Shaanxi University of Technology, Shaanxi, Hanzhong, 723001, China; Song P., School of Mechanical Engineering, Shaanxi University of Technology, Shaanxi, Hanzhong, 723001, China, Shaanxi Key Laboratory of Industrial Automation, Shaanxi Unive…	Two-dimensional MXenes materials are expected to be cost-effective and efficient catalysts for hydrogen evolution reaction (HER) due to their tunable surface electronic structure. To optimize its catalytic activity, this study proposes a data-driven framework (CROSST) to generate descriptors through feature engineering and integrate them into a convolutional neural network to predict the HER perf…	Catalyst design; Convolutional neural network; Density functional theory; Feature engineering; Hydrogen evolution reaction	Carbon nitride; Convolutional neural networks; Cost engineering; Zero-carbon; Catalyst designs; Convolutional neural network; Density-functional-theory; Feature engineerings; Hydrogen evolution reaction activities; Hydrogen evolution reactions; Neural network model; Performance prediction; Performances analysis; ]+ catalyst; Hydrogen evolution reaction	H. Cui; School of Mechanical Engineering, Shaanxi University of Technology, Hanzhong, Shaanxi, 723001, China; email: hongcui@snut.edu.cn; W. Tian; College of Mechanical & Electrical Engineering, Shaanxi University of Science & Technology, Xi'an, Shaanxi, 710021, China; email: weizhitian@sust.edu.cn		Elsevier Ltd	3603199		IJHED		English	Int J Hydrogen Energy	Article	Final		Scopus	2-s2.0-85201736289
Huang T.; Yang Z.-X.; Li L.; Wan H.; Leng C.; Huang G.-F.; Hu W.; Huang W.-Q.	Huang, Tao (56489070800); Yang, Zi-Xuan (58677249400); Li, Lei (57756232000); Wan, Hui (56222351100); Leng, Can (56021717000); Huang, Gui-Fang (7403424513); Hu, Wangyu (57203957214); Huang, Wei-Qing (55641819000)	56489070800; 58677249400; 57756232000; 56222351100; 56021717000; 7403424513; 57203957214; 55641819000	Dipole Effect on Oxygen Evolution Reaction of 2D Janus Single-Atom Catalysts: A Case of Rh Anchored on the P6m2-NP Configurations	2024	Journal of Physical Chemistry Letters	15			2428	2435	7	2	10.1021/acs.jpclett.3c03148	https://www.scopus.com/inward/record.uri?eid=2-s2.0-85186108554&doi=10.1021%2facs.jpclett.3c03148&partnerID=40&md5=f283f66b149b83101efde67cea5de43e	Department of Applied Physics, School of Physics and Electronics, Hunan University, Changsha, 410082, China; School of Materials and Environmental Engineering, Changsha University, Changsha, 410082, China; College of Intelligent Manufacture, Hunan First Normal University, Changsha, 410205, China; College of Materials Science and Engineering, Hunan University, Changsha, 410082, China	Huang T., Department of Applied Physics, School of Physics and Electronics, Hunan University, Changsha, 410082, China; Yang Z.-X., Department of Applied Physics, School of Physics and Electronics, Hunan University, Changsha, 410082, China; Li L., Department of Applied Physics, School of Physics and Electronics, Hunan University, Changsha, 410082, China; Wan H., Department of Applied Physics, Scho…	Catalytic performance of single-atom catalysts (SACs) relies fundamentally on the electronic nature and local coordination environment of the active site. Here, based on a machine-learning (ML)-aided density functional theory (DFT) method, we reveal that the intrinsic dipole in Janus materials has a significant impact on the catalytic activity of SACs, using 2D γ-phosphorus carbide (γ-PC) as a mo…		Carbides; Density functional theory; Free energy; Oxygen; phosphorus; Active site; Catalytic performance; Coordination environment; Density functional theory methods; Dipole effects; Electronic natures; Local coordination; Machine-learning; Single-atoms; ]+ catalyst; adsorption; article; atom; catalysis; catalyst; controlled study; density functional theory; dipole; machine learning; oxygen evolu…	G.-F. Huang; Department of Applied Physics, School of Physics and Electronics, Hunan University, Changsha, 410082, China; email: gfhuang@hnu.edu.cn; W.-Q. Huang; Department of Applied Physics, School of Physics and Electronics, Hunan University, Changsha, 410082, China; email: wqhuang@hnu.edu.cn		American Chemical Society	19487185			38394780	English	J. Phys. Chem. Lett.	Article	Final		Scopus	2-s2.0-85186108554
Zhang Y.; Tian J.; Huang H.; Sun C.; Li C.; Li G.; Ji D.; Fan Z.; Pan L.	Zhang, Yifeng (57216847358); Tian, Jie (58294170000); Huang, Hui (56720513400); Sun, Chen (58156020000); Li, Chengwei (57206621876); Li, Guanyu (59236025300); Ji, Dongyang (59235702700); Fan, Zeng (55446065400); Pan, Lujun (7402393967)	57216847358; 58294170000; 56720513400; 58156020000; 57206621876; 59236025300; 59235702700; 55446065400; 7402393967	New insights into the role of nitrogen doping in microporous carbon on the capacitive charge storage mechanism: From ab initio to machine learning accelerated molecular dynamics	2024	Carbon	229		119498				0	10.1016/j.carbon.2024.119498	https://www.scopus.com/inward/record.uri?eid=2-s2.0-85199680809&doi=10.1016%2fj.carbon.2024.119498&partnerID=40&md5=6a071c170ab01633f18dabde76603f1f	School of Physics, Dalian University of Technology, Dalian, 116024, China	Zhang Y., School of Physics, Dalian University of Technology, Dalian, 116024, China; Tian J., School of Physics, Dalian University of Technology, Dalian, 116024, China; Huang H., School of Physics, Dalian University of Technology, Dalian, 116024, China; Sun C., School of Physics, Dalian University of Technology, Dalian, 116024, China; Li C., School of Physics, Dalian University of Technology, Dal…	Fundamental understandings of the relationship between ion-electrode interaction and structural feature in porous carbon electrodes at a molecular level provides guidelines for the design of high-performance electric double layer supercapacitors. It is certified by experiments that porous carbon structures doped with nitrogen show enhanced capacitive performance. However, in the theoretical simul…	AIMD; Machine learning; Nitrogen dopant; Porous carbon	Electrochemical electrodes; Electrolytes; Graphene; Microporosity; Molecular dynamics; Nitrogen; Porous materials; Surface chemistry; Accelerated molecular dynamics; AIMD; Carbon electrode; Charge storage; Machine-learning; Microporous carbons; Nitrogen dopant; Nitrogen-doping; Porous carbons; Storage mechanism; Machine learning	L. Pan; School of Physics, Dalian University of Technology, Dalian, 116024, China; email: lpan@dlut.edu.cn; Z. Fan; School of Physics, Dalian University of Technology, Dalian, 116024, China; email: fanzeng@dlut.edu.cn		Elsevier Ltd	86223		CRBNA		English	Carbon	Article	Final		Scopus	2-s2.0-85199680809
Pandit S.; Jena M.K.; Mittal S.; Pathak B.	Pandit, Souptik (59218100000); Jena, Milan Kumar (57219690634); Mittal, Sneha (57463976800); Pathak, Biswarup (14008479200)	59218100000; 57219690634; 57463976800; 14008479200	Machine Learning Prediction and Classification of Transmission Functions for Rapid DNA Sequencing in a Hybrid Nanopore	2024	ACS Applied Nano Materials	7	14		17120	17132	12	0	10.1021/acsanm.4c03685	https://www.scopus.com/inward/record.uri?eid=2-s2.0-85198541097&doi=10.1021%2facsanm.4c03685&partnerID=40&md5=425263f3f9b30442c25f182371ee8a8a	Department of Chemistry, Indian Institute of Technology (IIT) Indore, Madhya Pradesh, Indore, 453552, India	Pandit S., Department of Chemistry, Indian Institute of Technology (IIT) Indore, Madhya Pradesh, Indore, 453552, India; Jena M.K., Department of Chemistry, Indian Institute of Technology (IIT) Indore, Madhya Pradesh, Indore, 453552, India; Mittal S., Department of Chemistry, Indian Institute of Technology (IIT) Indore, Madhya Pradesh, Indore, 453552, India; Pathak B., Department of Chemistry, Ind…	Electrical DNA sequencing using solid-state nanopores has emerged as a promising technology due to its potential to achieve high-precision single-base resolution. However, uncontrollable nucleotide translocation, low signal-to-noise ratios, and electrical signal overlapping from nucleotide stochastic motion have been major limitations. Recent fabrication of in-plane hybrid heterostructures of 2D …	DNA sequencing; graphene/h-BN; hybrid nanopore; machine learning; quantum transport	DNA; DNA sequences; Gene encoding; Graphene; Hybrid materials; III-V semiconductors; Mean square error; Nanopores; Nucleotides; Signal to noise ratio; Stochastic systems; DNA Sequencing; Graphene/h-BN; High-precision; Hybrid nanopore; Low signal-to-noise ratio; Machine-learning; Quantum transport; Single basis; Solid-state nanopore; Transmission function; Machine learning	B. Pathak; Department of Chemistry, Indian Institute of Technology (IIT) Indore, Indore, Madhya Pradesh, 453552, India; email: biswarup@iiti.ac.in		American Chemical Society	25740970				English	ACS Appl. Nano Mat.	Article	Final		Scopus	2-s2.0-85198541097
Di Meglio A.; Massarotti N.; Nithiarasu P.	Di Meglio, Armando (57226339471); Massarotti, Nicola (56024676600); Nithiarasu, Perumal (7004024126)	57226339471; 56024676600; 7004024126	A physics-driven and machine learning-based digital twinning approach to transient thermal systems	2024	International Journal of Numerical Methods for Heat and Fluid Flow	34	6		2229	2256	27	6	10.1108/HFF-10-2023-0616	https://www.scopus.com/inward/record.uri?eid=2-s2.0-85191849314&doi=10.1108%2fHFF-10-2023-0616&partnerID=40&md5=cc829f1fdd7562511f929616f1027b03	Engineering Department, University of Naples Parthenope, Naples, Italy; Zienkiewicz Institute for Modelling, Data and AI, Swansea University, Swansea, United Kingdom	Di Meglio A., Engineering Department, University of Naples Parthenope, Naples, Italy; Massarotti N., Engineering Department, University of Naples Parthenope, Naples, Italy; Nithiarasu P., Zienkiewicz Institute for Modelling, Data and AI, Swansea University, Swansea, United Kingdom	Purpose: In this study, the authors propose a novel digital twinning approach specifically designed for controlling transient thermal systems. The purpose of this study is to harness the combined power of deep learning (DL) and physics-based methods (PBM) to create an active virtual replica of the physical system. Design/methodology/approach: To achieve this goal, we introduce a deep neural netwo…	Data exchange; Deep learning; Digital twin (DT); Digital twinning; FEM; Machine learning; Transient heat transfer	Deep neural networks; E-learning; Finite element method; Heat flux; Heat transfer; Learning systems; Thermal conductivity; Deep learning; Digital twin; Digital twinning; Heat transfer problems; Machine-learning; Physical systems; Power; Transient heat transfer; Transient thermal system; Twinning approach; Electronic data interchange	A. Di Meglio; Engineering Department, University of Naples Parthenope, Naples, Italy; email: armando.dimeglio001@studenti.uniparthenope.it		Emerald Publishing	9615539		INMFE		English	Int. J. Numer. Methods Heat Fluid Flow	Article	Final	All Open Access; Hybrid Gold Open Access	Scopus	2-s2.0-85191849314
Nagle M.; Conroy Broderick H.; Vedel C.; Destrade M.; Fop M.; Ní Annaidh A.	Nagle, Matt (58176077000); Conroy Broderick, Hannah (57194118570); Vedel, Christelle (58913433900); Destrade, Michel (6701607514); Fop, Michael (57193056144); Ní Annaidh, Aisling (35339011700)	58176077000; 57194118570; 58913433900; 6701607514; 57193056144; 35339011700	A Gaussian process approach for rapid evaluation of skin tension	2024	Acta Biomaterialia	182			54	66	12	1	10.1016/j.actbio.2024.05.025	https://www.scopus.com/inward/record.uri?eid=2-s2.0-85193965508&doi=10.1016%2fj.actbio.2024.05.025&partnerID=40&md5=de692cef9c7f58a9429ce8f4cc98dd9c	SFI Centre for Research Training in Foundations of Data Science, University College Dublin, Belfield, Dublin 4, Ireland; School of Mechanical and Materials Engineering, University College Dublin, Belfield, Dublin 4, Ireland; EPF School of Engineering, Av. du Président Wilson, Cachan, France; School of Mathematical and Statistical Sciences, University of Galway, University Rd, Galway, Ireland; Sch…	Nagle M., SFI Centre for Research Training in Foundations of Data Science, University College Dublin, Belfield, Dublin 4, Ireland, School of Mechanical and Materials Engineering, University College Dublin, Belfield, Dublin 4, Ireland; Conroy Broderick H., School of Mechanical and Materials Engineering, University College Dublin, Belfield, Dublin 4, Ireland; Vedel C., School of Mechanical and Mate…	Skin tension plays a pivotal role in clinical settings, it affects scarring, wound healing and skin necrosis. Despite its importance, there is no widely accepted method for assessing in vivo skin tension or its natural pre-stretch. This study aims to utilise modern machine learning (ML) methods to develop a model that uses non-invasive measurements of surface wave speed to predict clinically usef…	Finite element simulations; Machine learning; Non-invasive; Rayleigh surface wave; Skin tension; Supersonic shear wave	Finite Element Analysis; Humans; Machine Learning; Models, Biological; Normal Distribution; Skin; Skin Physiological Phenomena; Stress, Mechanical; Cell death; Finite element method; Forecasting; Gaussian distribution; Gaussian noise (electronic); Inverse problems; Noninvasive medical procedures; Regression analysis; Sensitivity analysis; Shear flow; Shear waves; Surgery; Wave propagation; Finite…	M. Nagle; School of Mathematical and Statistical Sciences, UCD, Belfield, Dublin 4, Ireland; email: matt.nagle@ucdconnect.ie		Acta Materialia Inc	17427061			38750916	English	Acta Biomater.	Article	Final	All Open Access; Hybrid Gold Open Access	Scopus	2-s2.0-85193965508
Lee J.; Shin S.; Lee J.; Han Y.-K.; Lee W.; Son Y.	Lee, Jaehwan (58339863300); Shin, Seokwon (57226429252); Lee, Jaeho (57220866995); Han, Young-Kyu (7404096707); Lee, Woojin (57213009697); Son, Youngdoo (56645738600)	58339863300; 57226429252; 57220866995; 7404096707; 57213009697; 56645738600	Genetic descriptor search algorithm for predicting hydrogen adsorption free energy of 2D material	2023	Scientific Reports	13	1	12729				0	10.1038/s41598-023-39696-0	https://www.scopus.com/inward/record.uri?eid=2-s2.0-85166598282&doi=10.1038%2fs41598-023-39696-0&partnerID=40&md5=36f11a51d06bd282cb506e90b8606807	Department of Industrial and Systems Engineering, Dongguk University-Seoul, Seoul, 04620, South Korea; Data Science Laboratory (DSLAB), Dongguk University-Seoul, Seoul, 04620, South Korea; Department of Energy and Materials Engineering, Dongguk University-Seoul, Seoul, 04620, South Korea; School of AI Convergence, Dongguk University-Seoul, Seoul, 04620, South Korea	Lee J., Department of Industrial and Systems Engineering, Dongguk University-Seoul, Seoul, 04620, South Korea, Data Science Laboratory (DSLAB), Dongguk University-Seoul, Seoul, 04620, South Korea; Shin S., Department of Industrial and Systems Engineering, Dongguk University-Seoul, Seoul, 04620, South Korea, Data Science Laboratory (DSLAB), Dongguk University-Seoul, Seoul, 04620, South Korea; Lee …	Transition metal dichalcogenides (TMDs) have emerged as a promising alternative to noble metals in the field of electrocatalysts for the hydrogen evolution reaction. However, previous attempts using machine learning to predict TMD properties, such as catalytic activity, have been shown to have limitations in their dependence on large amounts of training data and massive computations. Herein, we p…			Y. Son; Data Science Laboratory (DSLAB), Dongguk University-Seoul, Seoul, 04620, South Korea; email: youngdoo@dongguk.edu; Y.-K. Han; Department of Energy and Materials Engineering, Dongguk University-Seoul, Seoul, 04620, South Korea; email: ykenergy@dongguk.edu; W. Lee; School of AI Convergence, Dongguk University-Seoul, Seoul, 04620, South Korea; email: wj926@dgu.ac.kr		Nature Research	20452322			37543706	English	Sci. Rep.	Article	Final	All Open Access; Gold Open Access	Scopus	2-s2.0-85166598282
Zhu Q.; Gu Y.; Wang X.; Gu Y.; Ma J.	Zhu, Qin (56082575600); Gu, Yating (57562306600); Wang, Xinzhu (7501858537); Gu, Yuming (57202264649); Ma, Jing (59157643600)	56082575600; 57562306600; 7501858537; 57202264649; 59157643600	The Synergistic Effect between Metal and Sulfur Vacancy to Boost CO2 Reduction Efficiency: A Study on Descriptor Transferability and Activity Prediction	2024	JACS Au	4	1		125	138	13	2	10.1021/jacsau.3c00558	https://www.scopus.com/inward/record.uri?eid=2-s2.0-85182566757&doi=10.1021%2fjacsau.3c00558&partnerID=40&md5=f39d23e7599b05c9f0d09686746cf93e	Key Laboratory of Mesoscopic Chemistry of Ministry of Education, School of Chemistry and Chemical Engineering, Nanjing University, Nanjing, 210023, China; State Key Laboratory of Organic Electronics and Information Displays (SKLOEID), Institute of Advanced Materials (IAM), Nanjing University of Posts & Telecommunications, Nanjing, 210023, China	Zhu Q., Key Laboratory of Mesoscopic Chemistry of Ministry of Education, School of Chemistry and Chemical Engineering, Nanjing University, Nanjing, 210023, China, State Key Laboratory of Organic Electronics and Information Displays (SKLOEID), Institute of Advanced Materials (IAM), Nanjing University of Posts & Telecommunications, Nanjing, 210023, China; Gu Y., Key Laboratory of Mesoscopic Chemist…	Both metal center active sites and vacancies can influence the catalytic activity of a catalyst. A quantitative model to describe the synergistic effect between the metal centers and vacancies is highly desired. Herein, we proposed a machine learning model to evaluate the synergistic index, PSyn, which is learned from the possible pathways for CH4 production from CO2 reduction reaction (CO2RR) on…	CO<sub>2</sub> reduction; DFT calculations; machine learning; metal−vacancy synergistic effect; MoS<sub>2</sub>		J. Ma; Key Laboratory of Mesoscopic Chemistry of Ministry of Education, School of Chemistry and Chemical Engineering, Nanjing University, Nanjing, 210023, China; email: majing@nju.edu.cn		American Chemical Society	26913704				English	JACS. Au.	Article	Final	All Open Access; Gold Open Access	Scopus	2-s2.0-85182566757
Lima K.A.L.; Alves R.A.F.; Silva D.A.D.; Mendonça F.L.L.; Pereira M.L.; Ribeiro L.A.	Lima, Kleuton A. L. (57211977260); Alves, Rodrigo A. F. (59094379100); Silva, Daniel A. da (57212259175); Mendonça, Fábio L. L. (57271354200); Pereira, Marcelo L. (57193394052); Ribeiro, Luiz A. (57222717292)	57211977260; 59094379100; 57212259175; 57271354200; 57193394052; 57222717292	TH-graphyne: a new porous bidimensional carbon allotrope	2024	Physical Chemistry Chemical Physics							0	10.1039/d4cp02923b	https://www.scopus.com/inward/record.uri?eid=2-s2.0-85203658808&doi=10.1039%2fd4cp02923b&partnerID=40&md5=87706160e1bf841c9a845dcb8bf2412d	University of Brasília, Institute of Physics, Federal District, Brasília, Brazil; Computational Materials Laboratory, LCCMat, Institute of Physics, University of Brasília, Federal District, Brasília, Brazil; Professional Postgraduate Program in Electrical Engineering (PPEE), Department of Electrical Engineering, College of Technology, University of Brasília, Brasília, Federal District, Brazil; De…	Lima K.A.L., University of Brasília, Institute of Physics, Federal District, Brasília, Brazil, Computational Materials Laboratory, LCCMat, Institute of Physics, University of Brasília, Federal District, Brasília, Brazil; Alves R.A.F., University of Brasília, Institute of Physics, Federal District, Brasília, Brazil, Computational Materials Laboratory, LCCMat, Institute of Physics, University of Br…	Graphyne and two-dimensional porous carbon-based materials have garnered significant attention due to their interesting structural characteristics and essential properties for new technological applications. Within this scope, this work investigates the structural, thermal, electronic, optical, and mechanical properties of a novel two-dimensional allotrope that combines triangular (T) and hexagon…			M.L. Pereira; Department of Electrical Engineering, University of Brasília, Brasilia, Federal District, Brazil; email: marcelo.lopes@unb.br		Royal Society of Chemistry	14639076		PPCPF		English	Phys. Chem. Chem. Phys.	Article	Article in press		Scopus	2-s2.0-85203658808
Hao H.; Li K.; Ji X.; Zhao X.; Tong L.; Zhang J.	Hao, He (57226861004); Li, Kangshu (58750317800); Ji, Xujing (59135072500); Zhao, Xiaoxu (57190608736); Tong, Lianming (8344998300); Zhang, Jin (26662444200)	57226861004; 58750317800; 59135072500; 57190608736; 8344998300; 26662444200	Chiral Stacking Identification of Two-Dimensional Triclinic Crystals Enabled by Machine Learning	2024	ACS Nano	18	21		13858	13865	7	1	10.1021/acsnano.4c02898	https://www.scopus.com/inward/record.uri?eid=2-s2.0-85193587304&doi=10.1021%2facsnano.4c02898&partnerID=40&md5=2f9da827e2bd5c0007852f0c15863bc4	Center for Nanochemistry, Beijing Science and Engineering Center for Nanocarbons, Beijing National Laboratory for Molecular Sciences, College of Chemistry and Molecular Engineering, Peking University, Beijing, 100871, China; School of Materials Science and Engineering, Peking University, Beijing, 100871, China; School of Advanced Materials, Peking University Shenzhen Graduate School, Guangdong, S…	Hao H., Center for Nanochemistry, Beijing Science and Engineering Center for Nanocarbons, Beijing National Laboratory for Molecular Sciences, College of Chemistry and Molecular Engineering, Peking University, Beijing, 100871, China; Li K., School of Materials Science and Engineering, Peking University, Beijing, 100871, China; Ji X., School of Materials Science and Engineering, Peking University, …	Chiral materials possess broken inversion and mirror symmetry and show great potential in the application of next-generation optic, electronic, and spintronic devices. Two-dimensional (2D) chiral crystals have planar chirality, which is nonsuperimposable on their 2D enantiomers by any rotation about the axis perpendicular to the substrate. The degree of freedom to construct vertical stacking of 2…	2D chiral crystals; circular polarized Raman spectroscopy; enantiomer proportion; machine learning; stacking order	Chirality; Circular polarization; Degrees of freedom (mechanics); High resolution transmission electron microscopy; Machine learning; Multilayers; Nonlinear optics; Raman spectroscopy; Selenium compounds; 2d chiral crystal; Chiral crystals; Circular polarized; Circular polarized raman spectroscopy; Enantiomer proportion; Machine-learning; Polarized raman spectroscopy; Stacking order; Stackings; T…	L. Tong; Center for Nanochemistry, Beijing Science and Engineering Center for Nanocarbons, Beijing National Laboratory for Molecular Sciences, College of Chemistry and Molecular Engineering, Peking University, Beijing, 100871, China; email: tonglm@pku.edu.cn		American Chemical Society	19360851			38743777	English	ACS Nano	Article	Final		Scopus	2-s2.0-85193587304
Pradhan L.; Mohanty B.; Padhy G.; Kumar Trivedi R.; Prasad Das D.; Chakraborty B.; Kumar Jena B.	Pradhan, Lingaraj (57224684723); Mohanty, Bishnupad (57195402450); Padhy, Ganeswara (58979778400); Kumar Trivedi, Ravi (59131909300); Prasad Das, Debi (24558993600); Chakraborty, Brahmananda (36443318400); Kumar Jena, Bikash (57900531300)	57224684723; 57195402450; 58979778400; 59131909300; 24558993600; 36443318400; 57900531300	Supercapacitor properties of partially oxidised-MXene quantum dots/graphene hybrids: Fabrication of flexible/wearable micro-supercapacitor devices	2024	Chemical Engineering Journal	497		154587				0	10.1016/j.cej.2024.154587	https://www.scopus.com/inward/record.uri?eid=2-s2.0-85201415373&doi=10.1016%2fj.cej.2024.154587&partnerID=40&md5=d8cbc6e485b503353fe0443a5de4a2b5	CSIR-Institute of Minerals and Materials Technology, Bhubaneswar, 751013, India; Academy of Scientific & Innovative Research (AcSIR), Ghaziabad, 201002, India; Department of Physics, Karpagam Academy of Higher Education, Tamil Nadu, Coimbatore, 641021, India; Centre for Computational Physics, Karpagam Academy of Higher Education, Tamil Nadu, Coimbatore, 641021, India; High Pressure and Synchrotro…	Pradhan L., CSIR-Institute of Minerals and Materials Technology, Bhubaneswar, 751013, India, Academy of Scientific & Innovative Research (AcSIR), Ghaziabad, 201002, India; Mohanty B., CSIR-Institute of Minerals and Materials Technology, Bhubaneswar, 751013, India; Padhy G., CSIR-Institute of Minerals and Materials Technology, Bhubaneswar, 751013, India; Kumar Trivedi R., Department of Physics, Ka…	Recently, combining the synergistic properties of two-dimensional (2D) and zero-dimensional (0D) materials has attracted significant attention for energy applications. Here, we report the synthesis and characterization of partially oxidised-MXene quantum dots (PO-MXQDs) and reduced graphene oxide composite (PO-MXQDs/rGO) and investigate the resulting composites for energy storage applications tow…	2D materials; DFT; Hyperparameter tuning; Machine learning; Micro-supercapacitor; MXene quantum dots	Cyclic voltammetry; Doping (additives); Electrolytes; Graphene devices; Graphene quantum dots; Hydrolysis; Microfiltration; Multilayer neural networks; Photodissociation; Photoionization; Photolysis; Semiconductor quantum dots; Vacuum applications; Density-functional-theory; Energy storage applications; Hyper-parameter; Hyperparameter tuning; Machine-learning; Microsupercapacitors; Mxene quantum …	B. Kumar Jena; CSIR-Institute of Minerals and Materials Technology, Bhubaneswar, 751013, India; email: bikash@immt.res.in		Elsevier B.V.	13858947		CMEJA		English	Chem. Eng. J.	Article	Final		Scopus	2-s2.0-85201415373
Koneru A.; Muhammed A.; Balasubramanian K.; Sasikumar K.; Manna S.; Chan H.; Sankaranarayanan S.K.R.S.	Koneru, Aditya (57210959208); Muhammed, Adil (59178756300); Balasubramanian, Karthik (58379730000); Sasikumar, Kiran (42462410200); Manna, Sukriti (57193276836); Chan, Henry (37099519200); Sankaranarayanan, Subramanian K. R. S. (56042478300)	57210959208; 59178756300; 58379730000; 42462410200; 57193276836; 37099519200; 56042478300	Ab Initio-Based Bond Order Potential for Arsenene Polymorphs Developed via Hierarchical Reinforcement Learning	2024	Journal of Physical Chemistry A	128	28		5752	5761	9	0	10.1021/acs.jpca.4c01040	https://www.scopus.com/inward/record.uri?eid=2-s2.0-85196408560&doi=10.1021%2facs.jpca.4c01040&partnerID=40&md5=8dda29a01d7e1b175f9e6317c17f3bba	Department of Mechanical and Industrial Engineering, University of Illinois, Chicago, 60607, IL, United States; Center for Nanoscale Materials, Argonne National Laboratory, Lemont, 60439, IL, United States; Avant-Garde Materials Simulation Deutschland GmbH, Alte Strasse 2, Merzhausen, 79249, Germany	Koneru A., Department of Mechanical and Industrial Engineering, University of Illinois, Chicago, 60607, IL, United States, Center for Nanoscale Materials, Argonne National Laboratory, Lemont, 60439, IL, United States; Muhammed A., Department of Mechanical and Industrial Engineering, University of Illinois, Chicago, 60607, IL, United States, Center for Nanoscale Materials, Argonne National Laborat…	Arsenene, a less-explored two-dimensional material, holds the potential for applications in wearable electronics, memory devices, and quantum systems. This study introduces a bond-order potential model with Tersoff formalism, the ML-Tersoff, which leverages multireward hierarchical reinforcement learning (RL), trained on an ab initio data set. This data set covers a spectrum of properties for ars…		Decision trees; Quantum optics; Thermal conductivity; nanomaterial; nanosheet; nanotube; Ab initio; Bond-order potential; Data set; Device system; Electronic memory; Hierarchical reinforcement learning; Property; Quantum system; Thermal behaviours; Two-dimensional materials; ab initio calculation; article; controlled study; decision tree; learning; machine learning; reward; temperature; thermal c…	S.K.R.S. Sankaranarayanan; Department of Mechanical and Industrial Engineering, University of Illinois, Chicago, 60607, United States; email: skrssank@uic.edu		American Chemical Society	10895639		JPCAF	38872347	English	J Phys Chem A	Article	Final		Scopus	2-s2.0-85196408560
Hu J.; Han Y.; Chi X.; Omar G.J.; Al Ezzi M.M.E.; Gou J.; Yu X.; Andrivo R.; Watanabe K.; Taniguchi T.; Wee A.T.S.; Qiao Z.; Ariando A.	Hu, Junxiong (57193835802); Han, Yulei (57190445716); Chi, Xiao (56825200900); Omar, Ganesh Ji (57215791772); Al Ezzi, Mohammed Mohammed Esmail (57199678908); Gou, Jian (57192388402); Yu, Xiaojiang (36859085400); Andrivo, Rusydi (58494230100); Watanabe, Kenji (57203090873); Taniguchi, Takashi (55628539175); Wee, Andrew Thye Shen (57225447573); Qiao, Zhenhua (14065027700); Ariando, A. (20733626900)	57193835802; 57190445716; 56825200900; 57215791772; 57199678908; 57192388402; 36859085400; 58494230100; 57203090873; 55628539175; 57225447573; 14065027700; 20733626900	Tunable Spin-Polarized States in Graphene on a Ferrimagnetic Oxide Insulator	2024	Advanced Materials	36	8	2305763				3	10.1002/adma.202305763	https://www.scopus.com/inward/record.uri?eid=2-s2.0-85178468492&doi=10.1002%2fadma.202305763&partnerID=40&md5=53df85e62de97797d4eedf557738eac3	Department of Physics, National University of Singapore, Singapore, 117542, Singapore; Centre for Advanced 2D Materials and Graphene Research Centre, National University of Singapore, Singapore, 117551, Singapore; International Center for Quantum Design of Functional Materials, CAS Key Laboratory of Strongly-Coupled Quantum Matter Physics, and Department of Physics, University of Science and Tech…	Hu J., Department of Physics, National University of Singapore, Singapore, 117542, Singapore, Centre for Advanced 2D Materials and Graphene Research Centre, National University of Singapore, Singapore, 117551, Singapore; Han Y., International Center for Quantum Design of Functional Materials, CAS Key Laboratory of Strongly-Coupled Quantum Matter Physics, and Department of Physics, University of S…	Spin-polarized two-dimensional (2D) materials with large and tunable spin-splitting energy promise the field of 2D spintronics. While graphene has been a canonical 2D material, its spin properties and tunability are limited. Here, this work demonstrates the emergence of robust spin-polarization in graphene with large and tunable spin-splitting energy of up to 132 meV at zero applied magnetic fiel…	2D materials; complex oxides; field cooling; Landau-fan diagram; spin-polarization	Dichroism; Electric fields; Ferrimagnetism; Graphene; 2d material; Complex oxides; Ferrimagnetics; Field cooling; Landau-fan diagram; Spin polarized state; Spin splittings; Spin-polarization; Splitting energy; Tunables; Spin polarization	G.J. Omar; Department of Physics, National University of Singapore, Singapore, 117542, Singapore; email: ganesh@nus.edu.sg; A. Ariando; Department of Physics, National University of Singapore, Singapore, 117542, Singapore; email: ariando@nus.edu.sg; Z. Qiao; International Center for Quantum Design of Functional Materials, CAS Key Laboratory of Strongly-Coupled Quantum Matter Physics, and Departme…		John Wiley and Sons Inc	9359648		ADVME	37811809	English	Adv Mater	Article	Final	All Open Access; Hybrid Gold Open Access	Scopus	2-s2.0-85178468492
Lü J.; Xu F.; Zhou Y.; Mo X.; Ouyang Y.; Tao X.	Lü, Jinyang (59121013000); Xu, Feiyang (57224781876); Zhou, Yulu (57207796318); Mo, Xiaoming (57203906694); Ouyang, Yifang (7102623649); Tao, Xiaoma (57752112700)	59121013000; 57224781876; 57207796318; 57203906694; 7102623649; 57752112700	Four-Phonon Enhanced the Thermoelectric Properties of ScSX (X = Cl, Br, and I) Monolayers	2024	ACS Applied Materials and Interfaces	16	19		24734	24747	13	0	10.1021/acsami.4c03637	https://www.scopus.com/inward/record.uri?eid=2-s2.0-85192835923&doi=10.1021%2facsami.4c03637&partnerID=40&md5=ce0bb1dd0e4bfa5132dcc435a84d717f	School of Physical Science and Technology, State Key Laboratory of Featured Metal Materials and Life-cycle Safety for Composite Structures, Guangxi University, Nanning, 530004, China; National Key Laboratory of Shock Wave and Detonation Physics, Institute of Fluid Physics, China Academy of Engineering Physics, Mianyang, 621900, China	Lü J., School of Physical Science and Technology, State Key Laboratory of Featured Metal Materials and Life-cycle Safety for Composite Structures, Guangxi University, Nanning, 530004, China; Xu F., National Key Laboratory of Shock Wave and Detonation Physics, Institute of Fluid Physics, China Academy of Engineering Physics, Mianyang, 621900, China; Zhou Y., School of Physical Science and Technolo…	Recently, the FeOCl-type two-dimensional materials have attracted significant attention owing to their versatile applications in fields such as thermoelectricity and photocatalysis. This study aims to systematically investigate the thermoelectric properties of ScSX (X = Cl, Br, and I) monolayers by a combination of the first-principles calculations and the machine-learning interatomic potential a…	first-principles calculations; four-phonon scattering; thermal conductivity; thermoelectric performance; two-dimensional materials	Bromine compounds; Chlorine compounds; Crystal lattices; Electric power factor; Energy gap; Phonon scattering; Phonons; Silicon compounds; Thermal conductivity; Thermoelectric equipment; Thermoelectricity; First principle calculations; Four-phonon scattering; In-field; Interatomic potential; Lattice thermal conductivity; Machine-learning; Power factors; Thermoelectric performance; Thermoelectric …	X. Tao; School of Physical Science and Technology, State Key Laboratory of Featured Metal Materials and Life-cycle Safety for Composite Structures, Guangxi University, Nanning, 530004, China; email: taoxiaoma@gxu.edu.cn		American Chemical Society	19448244			38712526	English	ACS Appl. Mater. Interfaces	Article	Final		Scopus	2-s2.0-85192835923
He X.; Zhu X.	He, Xiangdong (57194632190); Zhu, Xuan (55696646600)	57194632190; 55696646600	Two-dimensional acoustic emission source localization on layered engineered wood by machine learning: a case study of laminated veneer lumber plate structure	2024	Structural Health Monitoring	23	4		2423	2442	19	0	10.1177/14759217231202544	https://www.scopus.com/inward/record.uri?eid=2-s2.0-85176231430&doi=10.1177%2f14759217231202544&partnerID=40&md5=70e99c4ca22920e03f1f4e5cdf78a970	Department of Civil and Environmental Engineering, The University of Utah, Salt Lake City, UT, United States	He X., Department of Civil and Environmental Engineering, The University of Utah, Salt Lake City, UT, United States; Zhu X., Department of Civil and Environmental Engineering, The University of Utah, Salt Lake City, UT, United States	Engineered wood or mass timber has gained increasing popularity in building construction, and layered engineered wood is a major category of mass timber design since it enables manufacturing structural members with a wide range of geometry. Thus, there is a potential rising demand for structural health monitoring on engineered wood-based structural members and buildings. This study investigates t…	Acoustic emission; engineered wood; Gaussian process regression; general regression neural network; laminated veneer lumber; machine learning; mass timber	Acoustic emission testing; Anisotropy; Building materials; Computation theory; Damage detection; Gaussian distribution; Gaussian noise (electronic); Glass ceramics; Image segmentation; Laminated composites; Laminating; Lumber; Neural networks; Plates (structural components); Regression analysis; Structural health monitoring; Timber; Veneers; Acoustic emission sources; Acoustic-emissions; Engineer…	X. Zhu; Department of Civil and Environmental Engineering, The University of Utah, Salt Lake City, United States; email: xuan.peter.zhu@utah.edu		SAGE Publications Ltd	14759217				English	Struct. Health Monit.	Article	Final		Scopus	2-s2.0-85176231430
Mu N.; Bo T.; Hu Y.; Xu R.; Liu Y.; Zhou W.	Mu, Nan (57357382600); Bo, Tingting (57212529969); Hu, Yugao (58176591400); Xu, Ruixin (57358284500); Liu, Yanyu (56088080900); Zhou, Wei (58798246800)	57357382600; 57212529969; 58176591400; 57358284500; 56088080900; 58798246800	Single-atom catalysts based on polarization switching of ferroelectric In2Se3 for N2 reduction	2024	Chinese Journal of Catalysis	63			244	257	13	0	10.1016/S1872-2067(24)60084-7	https://www.scopus.com/inward/record.uri?eid=2-s2.0-85201729785&doi=10.1016%2fS1872-2067%2824%2960084-7&partnerID=40&md5=ea8e4c9633a9cb653fcc321d6312305d	Department of Physics, Tianjin Key Laboratory of Low Dimensional Materials Physics and Preparing Technology, School of Science, Tianjin University, Tianjin, 300072, China; College of Physics and Materials Science, Tianjin Normal University, Tianjin, 300387, China	Mu N., Department of Physics, Tianjin Key Laboratory of Low Dimensional Materials Physics and Preparing Technology, School of Science, Tianjin University, Tianjin, 300072, China; Bo T., Department of Physics, Tianjin Key Laboratory of Low Dimensional Materials Physics and Preparing Technology, School of Science, Tianjin University, Tianjin, 300072, China; Hu Y., Department of Physics, Tianjin Key…	The polarization switching plays a crucial role in controlling the final products in the catalytic process. The effect of polarization orientation on nitrogen reduction was investigated by anchoring transition metal atoms to form active centers on ferroelectric material In2Se3. During the polarization switching process, the difference in surface electrostatic potential leads to a redistribution o…	Density functional theory; Ferroelectric switching; In<sub>2</sub>Se<sub>3</sub> monolayer; Machine learning; Nitrogen reduction reaction; Single atom catalysts	Bioremediation; Photodissociation; Semiconducting indium phosphide; Density-functional-theory; Ferroelectric switching; In2se3 monolayer; Machine-learning; Nitrogen reduction; Nitrogen reduction reaction; Reduction reaction; Single atom catalyst; Single-atoms; ]+ catalyst; Selenium compounds	Y. Liu; College of Physics and Materials Science, Tianjin Normal University, Tianjin, 300387, China; email: yyliu@tjnu.edu.cn		Science Press	18722067		CJCHC		English	Chin. J. Catal.	Article	Final		Scopus	2-s2.0-85201729785
Roldán E.; Reeves N.D.; Cooper G.; Andrews K.	Roldán, Elisa (57191107552); Reeves, Neil D. (7005041731); Cooper, Glen (34978223100); Andrews, Kirstie (16633748000)	57191107552; 7005041731; 34978223100; 16633748000	Machine learning to mechanically assess 2D and 3D biomimetic electrospun scaffolds for tissue engineering applications: Between the predictability and the interpretability.	2024	Journal of the Mechanical Behavior of Biomedical Materials	157		106630				1	10.1016/j.jmbbm.2024.106630	https://www.scopus.com/inward/record.uri?eid=2-s2.0-85196288725&doi=10.1016%2fj.jmbbm.2024.106630&partnerID=40&md5=6c2bd5c7ad9265385a54b6e44fd15a91	Department of Engineering, Faculty of Science & Engineering, Manchester Metropolitan University, Manchester, M1 5GD, United Kingdom; Department of Life Sciences, Faculty of Science & Engineering, Manchester Metropolitan University, Manchester, M1 5GD, United Kingdom; Lancaster Medical School, Faculty of Health and Medicine, Lancaster University, Lancaster, LA1 4YW, United Kingdom; School of Engin…	Roldán E., Department of Engineering, Faculty of Science & Engineering, Manchester Metropolitan University, Manchester, M1 5GD, United Kingdom; Reeves N.D., Department of Life Sciences, Faculty of Science & Engineering, Manchester Metropolitan University, Manchester, M1 5GD, United Kingdom, Lancaster Medical School, Faculty of Health and Medicine, Lancaster University, Lancaster, LA1 4YW, United …	Currently, the use of autografts is the gold standard for the replacement of many damaged biological tissues. However, this practice presents disadvantages that can be mitigated through tissue-engineered implants. The aim of this study is to explore how machine learning can mechanically evaluate 2D and 3D polyvinyl alcohol (PVA) electrospun scaffolds (one twisted filament, 3 twisted filament and …	biomimetic scaffolds; decision trees; electrospinning; human tissue; ligament; Machine learning; mechanical characterisation; PVA; tissue engineered implants	Biomimetic Materials; Machine Learning; Materials Testing; Mechanical Phenomena; Polyvinyl Alcohol; Tensile Strength; Tissue Engineering; Tissue Scaffolds; Biomechanics; Biomimetics; Decision trees; Elastic moduli; Forecasting; Learning systems; Scaffolds (biology); Support vector machines; Tensile strength; Tensile testing; polyvinyl alcohol; biomimetic material; polyvinyl alcohol; Biomimetic sc…	E. Roldán; Department of Engineering, Faculty of Science & Engineering, Manchester Metropolitan University, Manchester, M1 5GD, United Kingdom; email: Elisa.Roldan-Ciudad@mmu.ac.uk		Elsevier Ltd	17516161			38896922	English	J. Mech. Behav. Biomed. Mater.	Article	Final	All Open Access; Hybrid Gold Open Access	Scopus	2-s2.0-85196288725
Xu J.; Xu P.; Yang Z.; Liu F.; Xu L.; Lou J.; Fang B.; Jing X.	Xu, Jianfeng (58739912000); Xu, Peng (58908777300); Yang, Zheyi (59045418000); Liu, Fuhai (57219780684); Xu, Lizhen (58739224100); Lou, Jun (57203044388); Fang, Bo (56714826500); Jing, Xufeng (34868004700)	58739912000; 58908777300; 59045418000; 57219780684; 58739224100; 57203044388; 56714826500; 34868004700	Freeform metasurface design with a conditional generative adversarial network	2024	Applied Physics A: Materials Science and Processing	130	8	530				0	10.1007/s00339-024-07694-2	https://www.scopus.com/inward/record.uri?eid=2-s2.0-85197275760&doi=10.1007%2fs00339-024-07694-2&partnerID=40&md5=f9f5d99615e215adc0cc6ab9416bec2b	Special Equipment College, Hangzhou Vocational and Technical College, Hangzhou, 310018, China; College of Information Engineering, Hangzhou Vocational and Technical College, Hangzhou, 310018, China; Institute of Optoelectronic Technology and Centre for THz Research, China Jiliang University, Hangzhou, China	Xu J., Special Equipment College, Hangzhou Vocational and Technical College, Hangzhou, 310018, China; Xu P., Institute of Optoelectronic Technology and Centre for THz Research, China Jiliang University, Hangzhou, China; Yang Z., Institute of Optoelectronic Technology and Centre for THz Research, China Jiliang University, Hangzhou, China; Liu F., Special Equipment College, Hangzhou Vocational and …	As a two-dimensional artificial composite electromagnetic material, metasurfaces have achieved complex control of inherent properties such as amplitude, phase, polarization, and frequency of electromagnetic waves. However, the design of metasurfaces requires deep expertise and intensive iterative calculations. Deep learning, as a machine learning method, has been applied to design metasurfaces in…	Deep Learning; Freeform metasurface; Reverse design	Deep learning; Electromagnetic wave polarization; Electromagnetic waves; Iterative methods; Learning systems; Nanophotonics; Network architecture; Structural design; Complex control; Deep learning; Electromagnetic materials; Freeform metasurface; Freeforms; Iterative calculation; Metasurface; Property; Reverse designs; Two-dimensional; Generative adversarial networks	X. Jing; Institute of Optoelectronic Technology and Centre for THz Research, China Jiliang University, Hangzhou, China; email: jingxufeng@cjlu.edu.cn		Springer Science and Business Media Deutschland GmbH	9478396		APAMF		English	Appl Phys A	Article	Final		Scopus	2-s2.0-85197275760
Li H.; Li X.; Wang P.; Zhang Z.; Davey K.; Shi J.Q.; Qiao S.-Z.	Li, Haobo (57226875074); Li, Xinyu (59195240700); Wang, Pengtang (56720534000); Zhang, Zhen (59130224700); Davey, Kenneth (7101960361); Shi, Javen Qinfeng (24829507300); Qiao, Shi-Zhang (34875433700)	57226875074; 59195240700; 56720534000; 59130224700; 7101960361; 24829507300; 34875433700	Machine Learning Big Data Set Analysis Reveals C-C Electro-Coupling Mechanism	2024	Journal of the American Chemical Society	146	32		22850	22858	8	0	10.1021/jacs.4c09079	https://www.scopus.com/inward/record.uri?eid=2-s2.0-85200380616&doi=10.1021%2fjacs.4c09079&partnerID=40&md5=916215369059601fbca5ce725877aad0	School of Chemical Engineering, the University of Adelaide, Adelaide, SA 5005, Australia; Australian Institute for Machine Learning, the University of Adelaide, Adelaide, SA 5000, Australia	Li H., School of Chemical Engineering, the University of Adelaide, Adelaide, SA 5005, Australia; Li X., Australian Institute for Machine Learning, the University of Adelaide, Adelaide, SA 5000, Australia; Wang P., School of Chemical Engineering, the University of Adelaide, Adelaide, SA 5005, Australia; Zhang Z., Australian Institute for Machine Learning, the University of Adelaide, Adelaide, SA 5…	Carbon-carbon (C-C) coupling is essential in the electrocatalytic reduction of CO2 for the production of green chemicals. However, due to the complexity of the reaction network, there remains controversy regarding the underlying reaction mechanisms and the optimal direction for catalyst material design. Here, we present a global perspective to establish a comprehensive data set encompassing all C…		Big data; Carbon; Catalysis; Catalyst activity; Catalyst selectivity; Complex networks; Machine learning; carbon dioxide; Carbon carbons; Carbon-carbon coupling; Coupling mechanism; Data set; Data-set analysis; Electrocatalytic reduction; Green chemicals; Machine-learning; Reaction mechanism; ]+ catalyst; adsorption; anion exchange; Article; artificial neural network; big data; carbon-carbon coup…	S.-Z. Qiao; School of Chemical Engineering, the University of Adelaide, Adelaide, SA 5005, Australia; email: s.qiao@adelaide.edu.au		American Chemical Society	27863		JACSA	39096280	English	J. Am. Chem. Soc.	Article	Final		Scopus	2-s2.0-85200380616
Long Y.; Tao Y.; Lv W.; Yang Q.-H.	Long, Yu (57212269561); Tao, Ying (37016808300); Lv, Wei (57201579242); Yang, Quan-Hong (35202365100)	57212269561; 37016808300; 57201579242; 35202365100	Making 2D Materials Sparkle in Energy Storage via Assembly	2024	Accounts of Chemical Research							0	10.1021/acs.accounts.4c00403	https://www.scopus.com/inward/record.uri?eid=2-s2.0-85202664636&doi=10.1021%2facs.accounts.4c00403&partnerID=40&md5=b6e5b8c3446cdf61244c75b8ec1b3ef9	Nanoyang Group, Tianjin Key Laboratory of Advanced Carbon and Electrochemical Energy Storage, School of Chemical Engineering and Technology, Tianjin University, Tianjin, 300072, China; Joint School of National University of Singapore, Tianjin University, International Campus of Tianjin University, Fuzhou, 350207, China; Department of Chemistry, National University of Singapore, Singapore, 117543,…	Long Y., Nanoyang Group, Tianjin Key Laboratory of Advanced Carbon and Electrochemical Energy Storage, School of Chemical Engineering and Technology, Tianjin University, Tianjin, 300072, China, Joint School of National University of Singapore, Tianjin University, International Campus of Tianjin University, Fuzhou, 350207, China, Department of Chemistry, National University of Singapore, Singapore…	Conspectus Two-dimensional (2D) materials such as graphene and MXenes offer appealing opportunities in electrochemical energy storage due to their large surface area, tunable surface chemistry, and unique electronic properties. One of the primary challenges in utilizing these materials for practical electrodes, especially those with industrial-level thickness, is developing a highly interconnecte…			Y. Tao; Nanoyang Group, Tianjin Key Laboratory of Advanced Carbon and Electrochemical Energy Storage, School of Chemical Engineering and Technology, Tianjin University, Tianjin, 300072, China; email: yingtao@tju.edu.cn; W. Lv; Shenzhen Geim Graphene Center Engineering, Laboratory for Functionalized Carbon Materials, Tsinghua Shenzhen International Graduate School, Tsinghua University, Shenzhen, 5…		American Chemical Society	14842		ACHRE		English	Acc. Chem. Res.	Article	Article in press		Scopus	2-s2.0-85202664636
Minhas H.; Majumdar A.; Pathak B.	Minhas, Harpriya (57210979419); Majumdar, Arnab (57226874141); Pathak, Biswarup (14008479200)	57210979419; 57226874141; 14008479200	Comparison of lattice thermal conductivity using ab-initio DFT, machine learning interatomic potentials, and temperature dependent effective potential: a case study of hexagonal BN and BP bilayer	2024	Journal of Physics Condensed Matter	36	39	395701				0	10.1088/1361-648X/ad5b42	https://www.scopus.com/inward/record.uri?eid=2-s2.0-85197978106&doi=10.1088%2f1361-648X%2fad5b42&partnerID=40&md5=56fc1918b3e75b4e16c11e82c1ef0bed	Department of Chemistry, Indian Institute of Technology (IIT) Indore, Simrol, Indore, 453552, India; Chemistry & Bioinformatics Department, Terramera Inc., Vancouver, V5Y 1K3, BC, Canada	Minhas H., Department of Chemistry, Indian Institute of Technology (IIT) Indore, Simrol, Indore, 453552, India; Majumdar A., Chemistry & Bioinformatics Department, Terramera Inc., Vancouver, V5Y 1K3, BC, Canada; Pathak B., Department of Chemistry, Indian Institute of Technology (IIT) Indore, Simrol, Indore, 453552, India	Discovering high thermal conductivity materials is essential for various practical applications, particularly in electronic cooling. The significance of two-dimensional (2D) materials lies in their unique properties that emerge due to their reduced dimensionality, making them highly promising for a wide range of applications. Hexagonal boron nitride (BN), both monolayer and bilayer forms, has gar…	anharmonicity; DFT; electronic properties; lattice thermal conductivity; MLIP; TDEP; vibrational properties	Boron nitride; Density functional theory; Electronic cooling; III-V semiconductors; Lattice theory; Machine learning; Phonons; Thermal conductivity; boron; Anharmonicities; Bi-layer; Boron phosphide; DFT; Effective potential methods; Lattice thermal conductivity; MLIP; Temperature dependent; Temperature-dependent effective-potential method; Vibrational properties; ab initio calculation; article; …	A. Majumdar; Chemistry & Bioinformatics Department, Terramera Inc., Vancouver, V5Y 1K3, Canada; email: arnabmajumdar89@gmail.com; B. Pathak; Department of Chemistry, Indian Institute of Technology (IIT) Indore, Indore, Simrol, 453552, India; email: biswarup@iiti.ac.in		Institute of Physics	9538984		JCOME	38914097	English	J Phys Condens Matter	Article	Final		Scopus	2-s2.0-85197978106
Chu T.; Wang G.; Zhang X.; Jia Y.; Dai S.; Liu X.; Zhang L.; Yang X.; Zhang B.; Xuan F.-Z.	Chu, Tianshu (57836081800); Wang, Guiying (59246144500); Zhang, Xiangyu (59245107400); Jia, Yanyan (57220863909); Dai, Sheng (57004223600); Liu, Xinzhi (57291701300); Zhang, Li (58437048300); Yang, Xuan (57113830800); Zhang, Bowei (57209154708); Xuan, Fu-Zhen (59157641900)	57836081800; 59246144500; 59245107400; 57220863909; 57004223600; 57291701300; 58437048300; 57113830800; 57209154708; 59157641900	High-Density Dual-Structure Single-Atom Pt Electrocatalyst for Efficient Hydrogen Evolution and Multimodal Sensing	2024	Nano Letters	24	31		9666	9674	8	0	10.1021/acs.nanolett.4c02428	https://www.scopus.com/inward/record.uri?eid=2-s2.0-85200316274&doi=10.1021%2facs.nanolett.4c02428&partnerID=40&md5=38dcf90ecaf4353f22f56cf3ae9073c9	Shanghai Key Laboratory of Intelligent Sensing and Detection Technology, School of Mechanical and Power Engineering, Key Laboratory of Pressure Systems and Safety of Ministry of Education, East China University of Science and Technology, Shanghai, 200237, China; Key Laboratory for Advanced Materials, Joint International Research Laboratory of Precision Chemistry and Molecular Engineering, Feringa…	Chu T., Shanghai Key Laboratory of Intelligent Sensing and Detection Technology, School of Mechanical and Power Engineering, Key Laboratory of Pressure Systems and Safety of Ministry of Education, East China University of Science and Technology, Shanghai, 200237, China; Wang G., Shanghai Key Laboratory of Intelligent Sensing and Detection Technology, School of Mechanical and Power Engineering, Ke…	Herein, we report a high-density dual-structure single-atom catalyst (SAC) by creating a large number of vacancies of O and Ti in two-dimensional (2D) Ti3C2 to immobilize Pt atoms (SA Pt-Ti3C2). The SA Pt-Ti3C2 showed excellent performance toward the pH-universal electrochemical hydrogen evolution reaction (HER) and multimodal sensing. For HER catalysis, compared to the commercial 20 wt % Pt/C, t…	Hydrogen evolution; Machine learning; Multimodal sensing; Single atoms; Two-dimensional materials	Alkalinity; Ascorbic acid; Binary alloys; Electrocatalysts; Hydrogen; Learning systems; Nitric oxide; Platinum; ascorbic acid; Hydrogen evolution reactions; Hydrogen-evolution; Machine-learning; Multimodal sensing; Pt atoms; Pt electrocatalysts; Single-atoms; Two-dimensional; Two-dimensional materials; ]+ catalyst; article; atom; catalysis; catalyst; controlled study; density; human; hydrogen evo…	B. Zhang; Shanghai Key Laboratory of Intelligent Sensing and Detection Technology, School of Mechanical and Power Engineering, Key Laboratory of Pressure Systems and Safety of Ministry of Education, East China University of Science and Technology, Shanghai, 200237, China; email: boweiz@ecust.edu.cn; F.-Z. Xuan; Shanghai Key Laboratory of Intelligent Sensing and Detection Technology, School of Mec…		American Chemical Society	15306984		NALEF	39072504	English	Nano Lett.	Article	Final		Scopus	2-s2.0-85200316274
Jadav R.P.; Singh D.; Ahuja R.; Sonvane Y.	Jadav, Rahulkumar P. (57570956500); Singh, Deobrat (56603539800); Ahuja, Rajeev (57203048243); Sonvane, Yogesh (35622859800)	57570956500; 56603539800; 57203048243; 35622859800	Fluorine-Terminated MXene as an Anode Material for Dual-Ion(Ca2+/Mg2+) Batteries with Rapid Diffusion Mobility	2024	Journal of Physical Chemistry C	128	32		13539	13549	10	0	10.1021/acs.jpcc.4c02129	https://www.scopus.com/inward/record.uri?eid=2-s2.0-85200819696&doi=10.1021%2facs.jpcc.4c02129&partnerID=40&md5=e5cb2b55bdad01c60c7c1390b8f4d4cb	Advanced Materials Lab, Department of Physics, Sardar Vallabhbhai National Institute of Technology, Surat, 395007, India; Condensed Matter Theory Group, Materials Theory Division, Department of Physics and Astronomy, Uppsala University, Uppsala, 75120, Sweden; Department of Physics, Indian Institute of Technology, Ropar, Punjab, Rupnagar, 140001, India	Jadav R.P., Advanced Materials Lab, Department of Physics, Sardar Vallabhbhai National Institute of Technology, Surat, 395007, India; Singh D., Condensed Matter Theory Group, Materials Theory Division, Department of Physics and Astronomy, Uppsala University, Uppsala, 75120, Sweden; Ahuja R., Condensed Matter Theory Group, Materials Theory Division, Department of Physics and Astronomy, Uppsala Uni…	Discovering thin and high-ion transfer mobility electrode materials is necessary to boost the charge-discharge rate of rechargeable metal-ion batteries. The functionality of two-dimensional (2D) MXenes as anode materials is largely dependent on their surface terminal groups, and surface terminal techniques are frequently employed to enhance their charge-discharge performance. Here, we construct F…		Anodes; Charging (batteries); Diffusion barriers; Fluorine; Hafnium compounds; Magnesium compounds; Molecular dynamics; Monolayers; Open circuit voltage; Secondary batteries; Stability; Anode material; Ca 2+; Diffusion mobility; Electrode material; Ion batteries; Ion transfer; Metals ions; Open-circuit voltages; Rapid diffusion; Transfer mobility; Metal ions	D. Singh; Condensed Matter Theory Group, Materials Theory Division, Department of Physics and Astronomy, Uppsala University, Uppsala, 75120, Sweden; email: deobrat.singh@physics.uu.se; Y. Sonvane; Advanced Materials Lab, Department of Physics, Sardar Vallabhbhai National Institute of Technology, Surat, 395007, India; email: yas@phy.svnit.ac.in		American Chemical Society	19327447				English	J. Phys. Chem. C	Article	Final		Scopus	2-s2.0-85200819696
Thool A.S.; Roy S.; Mukherjee U.; Barman P.K.; Poudyal S.; Misra A.; Chakrabarti B.	Thool, Asmita S. (57208817469); Roy, Sourodeep (57883374200); Mukherjee, Upasana (57213760811); Barman, Prahalad Kanti (56625714800); Poudyal, Saroj (57207102438); Misra, Abhishek (57197668620); Chakrabarti, Bhaswar (54406473500)	57208817469; 57883374200; 57213760811; 56625714800; 57207102438; 57197668620; 54406473500	Memristive Dendritic Device with a Chemical Vapor-Deposited Monolayer MoS2 Film	2024	ACS Applied Electronic Materials	6	2		1299	1307	8	0	10.1021/acsaelm.3c01623	https://www.scopus.com/inward/record.uri?eid=2-s2.0-85184911113&doi=10.1021%2facsaelm.3c01623&partnerID=40&md5=113790fe9080160a83cb3a32fa904319	Department of Electrical Engineering, Indian Institute of Technology Madras, Chennai, 600036, India; Department of Physics, Indian Institute of Technology Madras, Chennai, 600036, India	Thool A.S., Department of Electrical Engineering, Indian Institute of Technology Madras, Chennai, 600036, India; Roy S., Department of Electrical Engineering, Indian Institute of Technology Madras, Chennai, 600036, India; Mukherjee U., Department of Electrical Engineering, Indian Institute of Technology Madras, Chennai, 600036, India; Barman P.K., Department of Physics, Indian Institute of Techno…	The discovery of graphene in the early 2000s led to the rapid development of an emerging class of material system, now widely known as two-dimensional (2D) materials. The atomic-scale thickness of 2D materials leads to rich transport physics beneficial for many electronic/optoelectronic devices. 2D transition-metal dichalcogenides (2D-TMDCs) have been widely investigated in logic applications ove…	1L-MoS<sub>2</sub>; dendrites; nonlinear processing; partially volatile memory; threshold filtering	Atomic physics; Chemical vapor deposition; Digital storage; Energy efficiency; Layered semiconductors; Memristors; Monolayers; Signal processing; Transition metals; 1l-MoS2; Area growths; Chemical vapor deposited; Dendrite; Dendritics; Dichalcogenides; Nonlinear processing; Partially volatile memory; Threshold filtering; Volatile memory; Molybdenum compounds	B. Chakrabarti; Department of Electrical Engineering, Indian Institute of Technology Madras, Chennai, 600036, India; email: bchakrabarti@ee.iitm.ac.in		American Chemical Society	26376113				English	ACS Appl. Electron. Mater.	Article	Final		Scopus	2-s2.0-85184911113
Lu S.; Gao Z.; He D.; Zhang L.; Ke G.	Lu, Shuqi (58115769000); Gao, Zhifeng (57761133100); He, Di (57194207766); Zhang, Linfeng (57201420461); Ke, Guolin (57194209319)	58115769000; 57761133100; 57194207766; 57201420461; 57194209319	Data-driven quantum chemical property prediction leveraging 3D conformations with Uni-Mol+	2024	Nature Communications	15	1	7104				0	10.1038/s41467-024-51321-w	https://www.scopus.com/inward/record.uri?eid=2-s2.0-85201367008&doi=10.1038%2fs41467-024-51321-w&partnerID=40&md5=12f9e88a9ebdc7cc64780a1096318e37	DP Technology, Beijing, China; Peking University, Beijing, China	Lu S., DP Technology, Beijing, China; Gao Z., Peking University, Beijing, China; He D., DP Technology, Beijing, China; Zhang L., DP Technology, Beijing, China; Ke G., DP Technology, Beijing, China	Quantum chemical (QC) property prediction is crucial for computational materials and drug design, but relies on expensive electronic structure calculations like density functional theory (DFT). Recent deep learning methods accelerate this process using 1D SMILES or 2D graphs as inputs but struggle to achieve high accuracy as most QC properties depend on refined 3D molecular equilibrium conformati…		artificial neural network; benchmarking; chemical property; data set; machine learning; quantum mechanics; article; benchmarking; conformation; controlled study; deep learning; density functional theory; drug design; drug development; facial expression; human; nerve cell network; prediction	G. Ke; DP Technology, Beijing, China; email: kegl@dp.tech		Nature Research	20411723			39160169	English	Nat. Commun.	Article	Final	All Open Access; Gold Open Access	Scopus	2-s2.0-85201367008
Dihingia N.; Vázquez-Lizardi G.A.; Wu R.J.; Reifsnyder Hickey D.	Dihingia, Nikalabh (57216208849); Vázquez-Lizardi, Gabriel A. (57224781465); Wu, Ryan J. (58921934000); Reifsnyder Hickey, Danielle (56637878400)	57216208849; 57224781465; 58921934000; 56637878400	Quantifying the thickness of WTe2 using atomic-resolution STEM simulations and supervised machine learning	2024	Journal of Chemical Physics	160	9	91101				0	10.1063/5.0188928	https://www.scopus.com/inward/record.uri?eid=2-s2.0-85186841421&doi=10.1063%2f5.0188928&partnerID=40&md5=f4bfb0bd7e7fc68596589750125913c7	Department of Chemistry, The Pennsylvania State University, University Park, 16802, PA, United States; Department of Materials Science and Engineering, The Pennsylvania State University, University Park, 16802, PA, United States; Materials Research Institute, The Pennsylvania State University, University Park, 16802, PA, United States	Dihingia N., Department of Chemistry, The Pennsylvania State University, University Park, 16802, PA, United States; Vázquez-Lizardi G.A., Department of Chemistry, The Pennsylvania State University, University Park, 16802, PA, United States; Wu R.J., Department of Materials Science and Engineering, The Pennsylvania State University, University Park, 16802, PA, United States; Reifsnyder Hickey D., …	For two-dimensional (2D) materials, the exact thickness of the material often dictates its physical and chemical properties. The 2D quantum material WTe2 possesses properties that vary significantly from a single layer to multiple layers, yet it has a complicated crystal structure that makes it difficult to differentiate thicknesses in atomic-resolution images. Furthermore, its air sensitivity an…		Atoms; Crystal atomic structure; High resolution transmission electron microscopy; Learning systems; Multilayer neural networks; Scanning electron microscopy; Supervised learning; Tellurium compounds; Atomic columns; Atomic-resolution; Line: Profiles; Physical and chemical properties; Profile features; Property; Single layer; Standard neural network models; Supervised machine learning; Two-dimens…	D. Reifsnyder Hickey; Department of Chemistry, The Pennsylvania State University, University Park, 16802, United States; email: drh283@psu.edu		American Institute of Physics Inc.	219606		JCPSA	38436439	English	J Chem Phys	Article	Final	All Open Access; Hybrid Gold Open Access	Scopus	2-s2.0-85186841421
Bhattacharya A.; Timokhin I.; Chatterjee R.; Yang Q.; Mishchenko A.	Bhattacharya, A. (57200521433); Timokhin, I. (58306820500); Chatterjee, R. (35607588300); Yang, Q. (57196277655); Mishchenko, A. (25625173700)	57200521433; 58306820500; 35607588300; 57196277655; 25625173700	Deep learning approach to genome of two-dimensional materials with flat electronic bands	2023	npj Computational Materials	9	1	101				10	10.1038/s41524-023-01056-x	https://www.scopus.com/inward/record.uri?eid=2-s2.0-85161263296&doi=10.1038%2fs41524-023-01056-x&partnerID=40&md5=5e7d7fbfe29dd4fc858a9531ad42f2e9	Department of Physics and Astronomy, University of Manchester, Manchester, United Kingdom; Department of Mechanical Engineering, Indian Institute of Technology Delhi, New Delhi, India; Department of Physics, Indian Institute of Technology Delhi, New Delhi, India	Bhattacharya A., Department of Physics and Astronomy, University of Manchester, Manchester, United Kingdom, Department of Mechanical Engineering, Indian Institute of Technology Delhi, New Delhi, India; Timokhin I., Department of Physics and Astronomy, University of Manchester, Manchester, United Kingdom; Chatterjee R., Department of Physics, Indian Institute of Technology Delhi, New Delhi, India;…	Electron-electron correlations play central role in condensed matter physics, governing phenomena from superconductivity to magnetism and numerous technological applications. Two-dimensional (2D) materials with flat electronic bands provide natural playground to explore interaction-driven physics, thanks to their highly localized electrons. The search for 2D flat band materials has attracted inte…		Convolutional neural networks; E-learning; Electron correlations; Genes; Hybrid materials; Learning algorithms; Learning systems; Condensed-matter physics; Electron-electron correlation; Electronic band; Flat band; Learning approach; Localized electrons; Open science; Technological applications; Two-dimensional; Two-dimensional materials; Deep learning	A. Bhattacharya; Department of Physics and Astronomy, University of Manchester, Manchester, United Kingdom; email: anupamcounting@gmail.com; Q. Yang; Department of Physics and Astronomy, University of Manchester, Manchester, United Kingdom; email: qian.yang@manchester.ac.uk; A. Mishchenko; Department of Physics and Astronomy, University of Manchester, Manchester, United Kingdom; email: artem.mish…		Nature Research	20573960				English	npj Computational Mater.	Article	Final	All Open Access; Gold Open Access; Green Open Access	Scopus	2-s2.0-85161263296
Chen J.; Wang Z.; Ma J.; Cao Z.; Li K.; Zhang J.	Chen, Jiali (58113619100); Wang, Zixuan (58155970000); Ma, Jiangjiang (57193439854); Cao, Zhongyin (58785249600); Li, Kexun (58785249700); Zhang, Junfeng (55720289500)	58113619100; 58155970000; 57193439854; 58785249600; 58785249700; 55720289500	Thermal and electronic properties of borophene in two-dimensional lateral graphene-borophene heterostructures empowered by machine-learning approach	2024	Carbon	229		119533				0	10.1016/j.carbon.2024.119533	https://www.scopus.com/inward/record.uri?eid=2-s2.0-85201103567&doi=10.1016%2fj.carbon.2024.119533&partnerID=40&md5=40082a5a3b9414fc9a465c0e76b4014b	College of Physics and Electronic Engineering, Hainan Normal University, Haikou, 571158, China; School of Physics and Information Engineering, Shanxi Normal University, Taiyuan, 030031, China; No. 33 Research Institute of China Electronics, Technology Group Corporation, Taiyuan, 030031, China	Chen J., College of Physics and Electronic Engineering, Hainan Normal University, Haikou, 571158, China, School of Physics and Information Engineering, Shanxi Normal University, Taiyuan, 030031, China; Wang Z., School of Physics and Information Engineering, Shanxi Normal University, Taiyuan, 030031, China; Ma J., School of Physics and Information Engineering, Shanxi Normal University, Taiyuan, 03…	Due to its electron-deficient character and complicated banding mechanism, two-dimensional (2D) borophene has gain more attentions recently. The polymorphism of 2D borophene provides more room for forming the 2D lateral heterostructures. However, the effects of confined circumstance on many properties of the borophene are unknown. In this work, using first-principles calculations and molecular si…	Borophene; Graphene; Lateral heterostructures; Machine learning; Thermal conductivity	Charge transfer; Electronic properties; Electronic structure; Heat transfer; Machine learning; Thermal conductivity; Borophene; Electron-deficient; First principle calculations; Interatomic potential; Lateral heterostructure; Machine learning approaches; Machine-learning; Molecular simulations; Property; Two-dimensional; Graphene	J. Zhang; College of Physics and Electronic Engineering, Hainan Normal University, Haikou, 571158, China; email: zhangjf@hainnu.edu.cn; J. Ma; School of Physics and Information Engineering, Shanxi Normal University, Taiyuan, 030031, China; email: majiangjiang@sxnu.edu.cn		Elsevier Ltd	86223		CRBNA		English	Carbon	Article	Final		Scopus	2-s2.0-85201103567
Iwata H.; Hayashi Y.; Koyama T.; Hasegawa A.; Ohgi K.; Kobayashi I.; Okuno Y.	Iwata, Hiroaki (56526057000); Hayashi, Yoshihiro (55712794000); Koyama, Takuto (58131989100); Hasegawa, Aki (57879379900); Ohgi, Kosuke (57224858100); Kobayashi, Ippei (58895061400); Okuno, Yasushi (7202193433)	56526057000; 55712794000; 58131989100; 57879379900; 57224858100; 58895061400; 7202193433	Feature extraction of particle morphologies of pharmaceutical excipients from scanning electron microscope images using convolutional neural networks	2024	International Journal of Pharmaceutics	653		123873				1	10.1016/j.ijpharm.2024.123873	https://www.scopus.com/inward/record.uri?eid=2-s2.0-85185442703&doi=10.1016%2fj.ijpharm.2024.123873&partnerID=40&md5=1dad0cc064032539d130e244afcd9a15	Graduate School of Medicine, Kyoto University, 53 Shogoin-kawaharacho, Sakyo-ku, Kyoto, 606-8507, Japan; Pharmaceutical Technology Management Department, Production Division, Nichi-Iko Pharmaceutical Co., Ltd., 205-1, Shimoumezawa Namerikawa-shi, Toyama, 936-0857, Japan; Formulation Development Department, Development & Planning Division, Nichi-Iko Pharmaceutical Co., Ltd., 205-1, Shimoumezawa Na…	Iwata H., Graduate School of Medicine, Kyoto University, 53 Shogoin-kawaharacho, Sakyo-ku, Kyoto, 606-8507, Japan; Hayashi Y., Graduate School of Medicine, Kyoto University, 53 Shogoin-kawaharacho, Sakyo-ku, Kyoto, 606-8507, Japan, Pharmaceutical Technology Management Department, Production Division, Nichi-Iko Pharmaceutical Co., Ltd., 205-1, Shimoumezawa Namerikawa-shi, Toyama, 936-0857, Japan; …	Scanning electron microscopy (SEM) images are the most widely used tool for evaluating particle morphology; however, quantitative evaluation using SEM images is time-consuming and often neglected. In this study, we aimed to extract features related to particle morphology of pharmaceutical excipients from SEM images using a convolutional neural network (CNN). SEM images of 67 excipients were acqui…	Clustering; Convolutional neural networks; Machine learning; Powder; Raw materials database; Scanning electron microscope	Excipients; Microscopy, Electron, Scanning; Neural Networks, Computer; calcium hydrogen phosphate anhydrate; calcium hydrogen phosphate hydrate; calcium phosphate dibasic; calcium stearate; carboxymethylcellulose; carmellose calcium; castor oil; co processed mannitol starch; croscarmellose sodium; dextrin; excipient; hydrophilic fumed silica; hydroxypropylcellulose; lactose; low substituted hydro…	H. Iwata; Pharmaceutical Technology Management Department, Production Division, Nichi-Iko Pharmaceutical Co., Ltd., Toyama, 205-1, Shimoumezawa Namerikawa-shi, 936-0857, Japan; email: iwata.hiroaki.3r@kyoto-u.ac.jp		Elsevier B.V.	3785173		IJPHD	38336179	English	Int. J. Pharm.	Article	Final	All Open Access; Hybrid Gold Open Access	Scopus	2-s2.0-85185442703
Anuragi A.; Das A.; Baski A.; Maithani V.; Mukherjee S.	Anuragi, Ankit (59135845400); Das, Ankit (59136534500); Baski, Akash (58855046100); Maithani, Vinay (58759063700); Mukherjee, Sankha (56413790900)	59135845400; 59136534500; 58855046100; 58759063700; 56413790900	Machine learning predicted inelasticity in defective two-dimensional transition metal dichalcogenides using SHAP analysis	2024	Physical Chemistry Chemical Physics	26	21		15316	15331	15	0	10.1039/d4cp00974f	https://www.scopus.com/inward/record.uri?eid=2-s2.0-85193709320&doi=10.1039%2fd4cp00974f&partnerID=40&md5=cc7472814a799074bda29634d5255ee8	Department of Metallurgical and Materials Engineering, Indian Institute of Technology Kharagpur, West Bengal, Kharagpur, 721302, India	Anuragi A., Department of Metallurgical and Materials Engineering, Indian Institute of Technology Kharagpur, West Bengal, Kharagpur, 721302, India; Das A., Department of Metallurgical and Materials Engineering, Indian Institute of Technology Kharagpur, West Bengal, Kharagpur, 721302, India; Baski A., Department of Metallurgical and Materials Engineering, Indian Institute of Technology Kharagpur, …	The manipulation of crystallographic defects in 2H-transition metal dichalcogenides (2H-TMDCs), whether pre- or post-synthesis, has garnered significant interest recently, as it holds the promise of tuning the thermal, chemical, and electronic properties of these materials. However, such desirable improvements often come at the cost of deteriorated elastic and inelastic properties, which may lead…		Deep learning; Defects; Ductile fracture; Electronic properties; Learning systems; Molecular dynamics; Stereochemistry; Tuning; transition element; Crystallographic defects; Dichalcogenides; Machine learning models; Machine-learning; Material modeling; Mechanical reliability; Postsynthesis; Property; Structure property relation; Two-dimensional; algorithm; article; chirality; deep learning; machi…	S. Mukherjee; Department of Metallurgical and Materials Engineering, Indian Institute of Technology Kharagpur, Kharagpur, West Bengal, 721302, India; email: sankha@metal.iitkgp.ac.in		Royal Society of Chemistry	14639076		PPCPF	38771309	English	Phys. Chem. Chem. Phys.	Article	Final		Scopus	2-s2.0-85193709320
Wang G.; Liu R.; Gebreslassie G.; Desta H.G.; Tian D.; Lin B.	Wang, Guoqing (55798602200); Liu, Rongchao (59238695600); Gebreslassie, Gebrehiwot (57209225561); Desta, Halefom G. (57641611700); Tian, Dong (55614947000); Lin, Bin (36165916900)	55798602200; 59238695600; 57209225561; 57641611700; 55614947000; 36165916900	Rapid and accurate identification of structural and electronic properties of Xenes under different strains via a first-principles machine-learning approach for energy-electronic devices	2024	Materials Today Communications	40		109904				0	10.1016/j.mtcomm.2024.109904	https://www.scopus.com/inward/record.uri?eid=2-s2.0-85199918490&doi=10.1016%2fj.mtcomm.2024.109904&partnerID=40&md5=2a23de04a49c8cf920b09cba48317c01	School of Mechanical and Electrical Engineering, University of Electronic Science and Technology of China, Chengdu, 611731, China; The 5th Electronics Research Institute, Ministry of Industry and Information Technology, Guangzhou, 511370, China; College of Applied Science, Department of Industrial Chemistry, Addis Ababa Science and Technology University, Akaky Kaliti Sub City, P.O Box 16417, Addi…	Wang G., School of Mechanical and Electrical Engineering, University of Electronic Science and Technology of China, Chengdu, 611731, China, The 5th Electronics Research Institute, Ministry of Industry and Information Technology, Guangzhou, 511370, China; Liu R., School of Mechanical and Electrical Engineering, University of Electronic Science and Technology of China, Chengdu, 611731, China; Gebre…	Mono-elemental two-dimensional materials (Xenes) are of supreme importance to new-type energy-electronic devices due to their outstanding and unique physical and electronic properties. However, the rapid and accurate identification of the structural and electronic properties of Xenes under various strains remains a challenge, significantly impeding the development of Xene-based energy-electronic …	Decision Tree Regression; Electronic properties; Energy-electronic devices; First-principles machine-learning approach; Performance prediction; Xenes	Decision trees; Design for testability; Energy gap; Forecasting; Learning algorithms; Machine learning; Structural properties; Thermoelectric equipment; Decision tree regression; Electronics devices; Energy; Energy-electronic device; First principles; First-principle machine-learning approach; Machine learning approaches; Performance prediction; Structural and electronic properties; Xenes; Electr…	B. Lin; School of Mechanical and Electrical Engineering, University of Electronic Science and Technology of China, Chengdu, 611731, China; email: bin@uestc.edu.cn		Elsevier Ltd	23524928				English	Mater. Today Commun.	Article	Final		Scopus	2-s2.0-85199918490
Tian S.; Zhou K.; Yin W.; Liu Y.	Tian, Shun (57984466500); Zhou, Ke (57194266682); Yin, Wanjian (12789803400); Liu, Yilun (35740982100)	57984466500; 57194266682; 12789803400; 35740982100	Machine learning enables the discovery of 2D Invar and anti-Invar monolayers	2024	Nature Communications	15	1	6977				0	10.1038/s41467-024-51379-6	https://www.scopus.com/inward/record.uri?eid=2-s2.0-85201302266&doi=10.1038%2fs41467-024-51379-6&partnerID=40&md5=074dfc27867eff5fff5d04235f54a5cc	College of Energy, SIEMIS, Soochow University, Suzhou, China; Laboratory for Multiscale Mechanics and Medical Science, SV LAB, School of Aerospace, Xi’an Jiaotong University, Xi’an, China	Tian S., College of Energy, SIEMIS, Soochow University, Suzhou, China, Laboratory for Multiscale Mechanics and Medical Science, SV LAB, School of Aerospace, Xi’an Jiaotong University, Xi’an, China; Zhou K., College of Energy, SIEMIS, Soochow University, Suzhou, China; Yin W., College of Energy, SIEMIS, Soochow University, Suzhou, China; Liu Y., Laboratory for Multiscale Mechanics and Medical Scie…	Materials demonstrating positive thermal expansion (PTE) or negative thermal expansion (NTE) are quite common, whereas those exhibiting zero thermal expansion (ZTE) are notably scarce. In this work, we identify the mechanical descriptors, namely in-plane tensile stiffness and out-of-plane bending stiffness, that can effectively classify PTE and NTE 2D crystals. By utilizing high throughput calcul…		bending; machine learning; regression analysis; stiffness; thermal expansion; two-dimensional modeling; article; drug analysis; human; machine learning; pharmaceutics; temperature	K. Zhou; College of Energy, SIEMIS, Soochow University, Suzhou, China; email: zhouke@suda.edu.cn; Y. Liu; Laboratory for Multiscale Mechanics and Medical Science, SV LAB, School of Aerospace, Xi’an Jiaotong University, Xi’an, China; email: yilunliu@mail.xjtu.edu.cn		Nature Research	20411723			39143099	English	Nat. Commun.	Article	Final	All Open Access; Gold Open Access	Scopus	2-s2.0-85201302266
da Cunha C.; Aoki N.; Ferry D.K.; Vora K.; Zhang Y.	da Cunha, Carlo (10538880800); Aoki, Nobuyuki (55626091200); Ferry, David K. (17433945200); Vora, Kevin (58662569600); Zhang, Yu (57841923900)	10538880800; 55626091200; 17433945200; 58662569600; 57841923900	Machine learning methods for background potential estimation in 2DEGs	2024	Physica E: Low-Dimensional Systems and Nanostructures	162		115987				0	10.1016/j.physe.2024.115987	https://www.scopus.com/inward/record.uri?eid=2-s2.0-85192439199&doi=10.1016%2fj.physe.2024.115987&partnerID=40&md5=9810e2aeb407150ae219d720408c48c5	School of Informatics, Computing, and Cyber Systems, Northern Arizona University, 1295 S. Knoles Dr., Flagstaff, 86011, AZ, United States; Department of Electronics and Mechanical Engineering, Chiba University, Chiba, 263-8522, Japan; School of Electrical, Computer and Energy Engineering and Center for Solid State Electronics Research, Arizona State University, Tempe, 85287, AZ, United States; Sc…	da Cunha C., School of Informatics, Computing, and Cyber Systems, Northern Arizona University, 1295 S. Knoles Dr., Flagstaff, 86011, AZ, United States; Aoki N., Department of Electronics and Mechanical Engineering, Chiba University, Chiba, 263-8522, Japan; Ferry D.K., School of Electrical, Computer and Energy Engineering and Center for Solid State Electronics Research, Arizona State University, T…	Two-dimensional electron gases (2DEGs) can show exceptional carrier mobility, making them promising candidates for future quantum technologies. However, impurities and defects can significantly degrade their performance, impacting transport, conductivity, and coherence times. We leverage scanning gate microscopy (SGM) and machine learning approaches to extract the potential landscape of 2DEGs fro…	Machine learning; Quantum point contact; Scanning gate microscopy	Cellular neural networks; Defects; Evolutionary algorithms; Point contacts; Quantum chemistry; Quantum computers; Quantum optics; Two dimensional electron gas; Elsevier; Impurity and defects; Machine learning methods; Machine-learning; Performance; Potential estimation; Quantum point contact; Quantum technologies; Scanning gate microscopy; Two-dimensional electron gas; Machine learning	C. da Cunha; School of Informatics, Computing, and Cyber Systems, Northern Arizona University, Flagstaff, 1295 S. Knoles Dr., 86011, United States; email: carlo.cunha@nau.edu		Elsevier B.V.	13869477		PELNF		English	Phys E	Article	Final	All Open Access; Green Open Access	Scopus	2-s2.0-85192439199
Fuchs L.; Kirstein T.; Mahr C.; Furat O.; Baric V.; Rosenauer A.; Mädler L.; Schmidt V.	Fuchs, Lukas (58679026500); Kirstein, Tom (57575203700); Mahr, Christoph (56705099500); Furat, Orkun (57203537124); Baric, Valentin (57201317229); Rosenauer, Andreas (7005566168); Mädler, Lutz (6602708276); Schmidt, Volker (58723110300)	58679026500; 57575203700; 56705099500; 57203537124; 57201317229; 7005566168; 6602708276; 58723110300	Using convolutional neural networks for stereological characterization of 3D hetero-aggregates based on synthetic STEM data	2024	Machine Learning: Science and Technology	5	2	25007				0	10.1088/2632-2153/ad38fd	https://www.scopus.com/inward/record.uri?eid=2-s2.0-85190281379&doi=10.1088%2f2632-2153%2fad38fd&partnerID=40&md5=ba00396ae2751f1bc59840c4af1b564d	Institute of Stochastics, Ulm University, Ulm, 89069, Germany; Institute of Solid State Physics, University of Bremen, Bremen, 28359, Germany; University of Bremen, Faculty of Production Engineering, Bremen, 28359, Germany; Leibniz Institute for Materials Engineering IWT, Bremen, 28359, Germany	Fuchs L., Institute of Stochastics, Ulm University, Ulm, 89069, Germany; Kirstein T., Institute of Stochastics, Ulm University, Ulm, 89069, Germany; Mahr C., Institute of Solid State Physics, University of Bremen, Bremen, 28359, Germany; Furat O., Institute of Stochastics, Ulm University, Ulm, 89069, Germany; Baric V., University of Bremen, Faculty of Production Engineering, Bremen, 28359, German…	The 3D nano/microstructure of materials can significantly influence their macroscopic properties. In order to enable a better understanding of such structure-property relationships, 3D microscopy techniques can be deployed, which are however often expensive in both time and costs. Often 2D imaging techniques are more accessible, yet they have the disadvantage that the 3D nano/microstructure of ma…	convolutional neural network; hetero-aggregate; nanoparticle aggregate; statistical image analysis; stereological characterization; stochastic 3D model; synthetic HAADF-STEM	3D modeling; Aggregates; Convolution; Convolutional neural networks; Deep learning; High resolution transmission electron microscopy; Scanning electron microscopy; Stochastic systems; Titanium dioxide; Tungsten compounds; 3D models; 3d-modeling; Convolutional neural network; Hetero-aggregates; Nanoparticle aggregate; Scanning transmission electron microscopy; Statistical image analysis; Stereolog…	L. Fuchs; Institute of Stochastics, Ulm University, Ulm, 89069, Germany; email: lukas.fuchs@uni-ulm.de		Institute of Physics	26322153				English	Mach. Learn.: Sci. Technol.	Article	Final	All Open Access; Gold Open Access	Scopus	2-s2.0-85190281379
Patel S.K.; Surve J.; Baz A.; Parmar Y.	Patel, Shobhit K. (37102386100); Surve, Jaymit (57212208898); Baz, Abdullah (55918811400); Parmar, Yagnesh (57744720400)	37102386100; 57212208898; 55918811400; 57744720400	Optimization of Novel 2D Material Based SPR Biosensor Using Machine Learning	2024	IEEE Transactions on Nanobioscience	23	2		328	335	7	10	10.1109/TNB.2024.3354810	https://www.scopus.com/inward/record.uri?eid=2-s2.0-85184005618&doi=10.1109%2fTNB.2024.3354810&partnerID=40&md5=40d389f4ec099f60f975d9e825a5d424	Marwadi University, Department of Computer Engineering, Gujarat, Rajkot, 360003, India; Marwadi University, Department of Electrical Engineering, Gujarat, Rajkot, 360003, India; Umm Al-Qura University, College of Computing, Department of Computer and Network Engineering, Makkah, 21955, Saudi Arabia; Marwadi University, Department of Electronics and Communication Engineering, Gujarat, Rajkot, 3600…	Patel S.K., Marwadi University, Department of Computer Engineering, Gujarat, Rajkot, 360003, India; Surve J., Marwadi University, Department of Electrical Engineering, Gujarat, Rajkot, 360003, India; Baz A., Umm Al-Qura University, College of Computing, Department of Computer and Network Engineering, Makkah, 21955, Saudi Arabia; Parmar Y., Marwadi University, Department of Electronics and Communi…	Biosensors are needed for today's health monitoring system for detecting different biomolecules. Graphene is a monolayer material that can be utilized to sense biomolecules and design biosensors. We have proposed a Graphene-Gold-Silver hybrid structure design based on Zinc Oxide which gives sensitive performance to detect hemoglobin biomolecules. The advanced biosensor designed based on this hybr…	Biosensor; graphene; hemoglobin monitoring; locally weighted linear regression; sensitivity	Biosensing Techniques; Gold; Graphite; Hemoglobins; Silver; Surface Plasmon Resonance; Biomolecules; Biosensors; Electric fields; Gold; Graphene; Hemoglobin; II-VI semiconductors; Learning algorithms; Machine learning; Reflection; gold; graphite; hemoglobin; silver; Haemoglobins; Hemoglobin monitoring; Hybrid structure; Locally weighted linear regression; Material-based; Molecular biophysics; Opt…	S.K. Patel; Marwadi University, Department of Computer Engineering, Rajkot, Gujarat, 360003, India; email: shobhitkumar.patel@marwadieducation.edu.in		Institute of Electrical and Electronics Engineers Inc.	15361241			38271173	English	IEEE Trans. Nanobiosci.	Article	Final		Scopus	2-s2.0-85184005618
Guo H.; Yan W.; Sun J.; Pan Y.; He H.; Zhang Y.; Yang F.; Wang Y.; Zhang C.; Li R.; Liu L.; Bai S.; Wang W.; Ye Y.; Liu T.-H.; Shiomi J.; Zhang X.; Song B.	Guo, Haichang (57205485677); Yan, Wujuan (57201778159); Sun, Jie (57214929095); Pan, Yu (57202610787); He, Haiyu (57222474053); Zhang, Yufeng (57211142894); Yang, Fuwei (57221143042); Wang, Yuxi (57192839711); Zhang, Chenxin (57773783400); Li, Ruijie (57208407585); Liu, Lei (57203731961); Bai, Shulin (7202050961); Wang, Wei (57196098600); Ye, Yu (7401627455); Liu, Te-Huan (57222020731); Shiomi, J…	57205485677; 57201778159; 57214929095; 57202610787; 57222474053; 57211142894; 57221143042; 57192839711; 57773783400; 57208407585; 57203731961; 7202050961; 57196098600; 7401627455; 57222020731; 13608141300; 57457265300; 36183931300	Four-phonon scattering and thermal transport in 2H–MoTe2	2024	Materials Today Physics	40		101314				2	10.1016/j.mtphys.2023.101314	https://www.scopus.com/inward/record.uri?eid=2-s2.0-85181767635&doi=10.1016%2fj.mtphys.2023.101314&partnerID=40&md5=213b9e2f4caf406df8b8ab843d17c548	Department of Energy and Resources Engineering, Peking University, Beijing, 100871, China; Institute of Engineering Innovation, Graduate School of Engineering, The University of Tokyo, Tokyo, Bunkyo-ku, 113-0032, Japan; State Key Laboratory for Mesoscopic Physics and Frontiers Science Center for Nano-Optoelectronics, School of Physics, Peking University, Beijing, 100871, China; Collaborative Inno…	Guo H., Department of Energy and Resources Engineering, Peking University, Beijing, 100871, China; Yan W., Department of Energy and Resources Engineering, Peking University, Beijing, 100871, China; Sun J., Institute of Engineering Innovation, Graduate School of Engineering, The University of Tokyo, Tokyo, Bunkyo-ku, 113-0032, Japan; Pan Y., State Key Laboratory for Mesoscopic Physics and Frontier…	Among two-dimensional (2D) transition metal dichalcogenides, molybdenum ditelluride (MoTe2) is of great interest to achieving unique functionalities in diverse electronic, photonic, and phononic devices. Despite extensive studies over the past decade, the thermal transport properties and mechanisms of MoTe2 remain largely unclear. Here, we grow few-layer (7L, 10L, and 17L) single-crystalline 2H–M…	Four-phonon scattering; MoTe<sub>2</sub>; Optothermal Raman measurement; Reflection symmetry; Thermal transport	Molecular dynamics; Molybdenum compounds; Phonon scattering; Tellurium compounds; Thermal conductivity; Transition metals; Dichalcogenides; Four-phonon scattering; Optothermal raman measurement; Raman measurements; Reflection symmetry; Single-crystalline; Thermal transport; Thermal transport properties; Transport mechanism; Two-dimensional; Phonons	B. Song; Department, of Energy and Resources Engineering, Peking University, Beijing, 100871, China; email: songbai@pku.edu.cn; X. Zhang; State Key Laboratory for Mesoscopic Physics and Frontiers Science Center for Nano-Optoelectronics, School of Physics, Peking University, Beijing, 100871, China; email: x-zhang@tsinghua.edu.cn; Y. Pan; State Key Laboratory for Mesoscopic Physics and Frontiers Sc…		Elsevier Ltd	25425293				English	Mat. Today Phy.	Article	Final		Scopus	2-s2.0-85181767635
Ziatdinov M.; Wong C.Y.(.; Kalinin S.V.	Ziatdinov, Maxim (55629179200); Wong, Chun Yin (Tommy) (57224634755); Kalinin, Sergei V (7004371768)	55629179200; 57224634755; 7004371768	Finding simplicity: unsupervised discovery of features, patterns, and order parameters via shift-invariant variational autoencoders	2023	Machine Learning: Science and Technology	4	45033	45033				0	10.1088/2632-2153/ad073b	https://www.scopus.com/inward/record.uri?eid=2-s2.0-85178381159&doi=10.1088%2f2632-2153%2fad073b&partnerID=40&md5=82f7f77b52f6087f58e1c6a910294784	Center for Nanophase Materials Sciences, Oak Ridge National Laboratory, Oak Ridge, 37831, TN, United States; Computational Sciences and Engineering Division, Oak Ridge National Laboratory, Oak Ridge, 37831, TN, United States; Bredesen Center for Interdisciplinary Research and Graduate Education, University of Tennessee, Knoxville, 37996, TN, United States; Department of Materials Science and Engi…	Ziatdinov M., Center for Nanophase Materials Sciences, Oak Ridge National Laboratory, Oak Ridge, 37831, TN, United States, Computational Sciences and Engineering Division, Oak Ridge National Laboratory, Oak Ridge, 37831, TN, United States; Wong C.Y.(., Bredesen Center for Interdisciplinary Research and Graduate Education, University of Tennessee, Knoxville, 37996, TN, United States; Kalinin S.V.,…	Recent advances in scanning tunneling and transmission electron microscopies (STM and STEM) have allowed routine generation of large volumes of imaging data containing information on the structure and functionality of materials. The experimental data sets contain signatures of long-range phenomena such as physical order parameter fields, polarization, and strain gradients in STEM, or standing ele…	latent representation; scanning transmission electron microscopy; scanning tunneling microscopy; unsupervised learning; variational autoencoder	High resolution transmission electron microscopy; Learning systems; Machine learning; Scanning electron microscopy; Transmissions; Auto encoders; Gradual changes; Latent representation; Latent variable; Non-trivial; Order parameter; Scanning transmission electron microscopy; Shift invariant; Uncertainty; Variational autoencoder; Scanning tunneling microscopy	M. Ziatdinov; Center for Nanophase Materials Sciences, Oak Ridge National Laboratory, Oak Ridge, 37831, United States; email: maxim.ziatdinov@gmail.com; C.Y.(. Wong; Bredesen Center for Interdisciplinary Research and Graduate Education, University of Tennessee, Knoxville, 37996, United States; email: cwong13@vols.utk.edu; S.V. Kalinin; Department of Materials Science and Engineering, University o…		Institute of Physics	26322153				English	Mach. Learn.: Sci. Technol.	Article	Final	All Open Access; Gold Open Access	Scopus	2-s2.0-85178381159
Lombardo T.; Kern C.; Sann J.; Rohnke M.; Janek J.	Lombardo, Teo (57508497700); Kern, Christine (57207731868); Sann, Joachim (16067472000); Rohnke, Marcus (56538930900); Janek, Jürgen (56273905300)	57508497700; 57207731868; 16067472000; 56538930900; 56273905300	Bridging the Gap: Electrode Microstructure and Interphase Characterization by Combining ToF-SIMS and Machine Learning	2023	Advanced Materials Interfaces	10	36	2300640				1	10.1002/admi.202300640	https://www.scopus.com/inward/record.uri?eid=2-s2.0-85172395053&doi=10.1002%2fadmi.202300640&partnerID=40&md5=942d805856ef141c3a453361f7644c47	Institute of Physical Chemistry & Center for Materials Research (ZfM/LaMa), Justus Liebig University Giessen, Giessen, 35392, Germany	Lombardo T., Institute of Physical Chemistry & Center for Materials Research (ZfM/LaMa), Justus Liebig University Giessen, Giessen, 35392, Germany; Kern C., Institute of Physical Chemistry & Center for Materials Research (ZfM/LaMa), Justus Liebig University Giessen, Giessen, 35392, Germany; Sann J., Institute of Physical Chemistry & Center for Materials Research (ZfM/LaMa), Justus Liebig Universi…	This article presents a new analytical methodology to analyze large (hundreds of µm) battery electrode microstructures by mapping the spatial distribution of the main phases (e.g., active material and carbon-binder domain) and degradation products (solid- or cathode-electrolyte interphase) formed during cycling. The methodology can be used for a better understanding of the relationships between e…	cathode-electrolyte interphase; electrode microstructures; lithium-ion batteries; machine learning; time-of-flight secondary ion mass spectrometry (ToF-SIMS)	3D modeling; Cathodes; Degradation; Electrochemical electrodes; Ions; Lithium-ion batteries; Microstructure; Secondary emission; Secondary ion mass spectrometry; Solid electrolytes; Spatial distribution; Active carbon; Active material; Analytical methodology; Battery electrode; Cathode-electrolyte interphase; Degradation products; Electrode microstructures; Machine-learning; Time of flight second…	M. Rohnke; Institute of Physical Chemistry & Center for Materials Research (ZfM/LaMa), Justus Liebig University Giessen, Giessen, 35392, Germany; email: Marcus.Rohnke@phys.chemie.uni-giessen.de; J. Janek; Institute of Physical Chemistry & Center for Materials Research (ZfM/LaMa), Justus Liebig University Giessen, Giessen, 35392, Germany; email: Juergen.Janek@phys.chemie.uni-giessen.de		John Wiley and Sons Inc	21967350				English	Adv. Mater. Interfaces	Article	Final	All Open Access; Gold Open Access	Scopus	2-s2.0-85172395053
Fu Q.; Xu T.; Wang D.; Liu C.	Fu, Qiming (58793559100); Xu, Tao (58559239900); Wang, Daomiao (57962926500); Liu, Chao (57191676961)	58793559100; 58559239900; 57962926500; 57191676961	Rare earth modified carbon-based catalysts for oxygen electrode reactions: A machine learning assisted density functional theory investigation	2024	Carbon	223		119045				4	10.1016/j.carbon.2024.119045	https://www.scopus.com/inward/record.uri?eid=2-s2.0-85188030589&doi=10.1016%2fj.carbon.2024.119045&partnerID=40&md5=75115bdeb27e48a62ef7c65f09b2164f	School of Materials Science and Engineering, Faculty of Materials Metallurgy and Chemistry, Jiangxi University of Science and Technology, Ganzhou, 341000, China	Fu Q., School of Materials Science and Engineering, Faculty of Materials Metallurgy and Chemistry, Jiangxi University of Science and Technology, Ganzhou, 341000, China; Xu T., School of Materials Science and Engineering, Faculty of Materials Metallurgy and Chemistry, Jiangxi University of Science and Technology, Ganzhou, 341000, China; Wang D., School of Materials Science and Engineering, Faculty…	The oxygen electrode reactions (oxygen reduction reaction, ORR and oxygen evolution reaction, OER) are two key reactions in applications such as metal-air batteries, however, slow kinetics have a significant impact on the overall reaction efficiency of the batteries, thus emphasizing the profound significance of catalyst development. In this study, we systematically investigated the catalytic act…	Density functional theory; Machine learning; Oxygen electrode reactions; Rare earth single-atom catalysts	Atoms; Carbon; Catalyst activity; Chemical bonds; Design for testability; Electrocatalysts; Electrodes; Electrolytic reduction; Electronegativity; Machine learning; Oxygen; Rare earths; Density-functional-theory; Electrode reactions; Machine-learning; Modified carbon; Oxygen electrode; Oxygen electrode reaction; Rare earth single-atom catalyst; Rare-earths; Single-atoms; ]+ catalyst; Density func…	C. Liu; School of Materials Science and Engineering, Faculty of Materials Metallurgy and Chemistry, Jiangxi University of Science and Technology, Ganzhou, 341000, China; email: liuchao198967@126.com		Elsevier Ltd	86223		CRBNA		English	Carbon	Article	Final		Scopus	2-s2.0-85188030589
Kazeev N.; Al-Maeeni A.R.; Romanov I.; Faleev M.; Lukin R.; Tormasov A.; Castro Neto A.H.; Novoselov K.S.; Huang P.; Ustyuzhanin A.	Kazeev, Nikita (57188677897); Al-Maeeni, Abdalaziz Rashid (58031030600); Romanov, Ignat (57192423452); Faleev, Maxim (57700496600); Lukin, Ruslan (57210413477); Tormasov, Alexander (6506906010); Castro Neto, A.H. (7004433819); Novoselov, Kostya S. (22135804300); Huang, Pengru (57189225654); Ustyuzhanin, Andrey (55803484600)	57188677897; 58031030600; 57192423452; 57700496600; 57210413477; 6506906010; 7004433819; 22135804300; 57189225654; 55803484600	Sparse representation for machine learning the properties of defects in 2D materials	2023	npj Computational Materials	9	1	113				7	10.1038/s41524-023-01062-z	https://www.scopus.com/inward/record.uri?eid=2-s2.0-85163329510&doi=10.1038%2fs41524-023-01062-z&partnerID=40&md5=cbdb89e8dad0c24f480ef29d0e452489	Institute for Functional Intelligent Materials, National University of Singapore, 4 Science Drive 2, Singapore, 117544, Singapore; Constructor University Bremen gGmbH, Campus Ring 1, Bremen, 28759, Germany; HSE University, Myasnitskaya Ulitsa, 20, Moscow, 101000, Russian Federation; Innopolis University, Universitetskaya St, 1, Republic of Tatarstan, Innopolis, 420500, Russian Federation; Centre …	Kazeev N., Institute for Functional Intelligent Materials, National University of Singapore, 4 Science Drive 2, Singapore, 117544, Singapore, Constructor University Bremen gGmbH, Campus Ring 1, Bremen, 28759, Germany; Al-Maeeni A.R., HSE University, Myasnitskaya Ulitsa, 20, Moscow, 101000, Russian Federation; Romanov I., HSE University, Myasnitskaya Ulitsa, 20, Moscow, 101000, Russian Federation;…	Two-dimensional materials offer a promising platform for the next generation of (opto-) electronic devices and other high technology applications. One of the most exciting characteristics of 2D crystals is the ability to tune their properties via controllable introduction of defects. However, the search space for such structures is enormous, and ab-initio computations prohibitively expensive. We …		Machine learning; 2-D crystals; Ab initio computations; High-technology applications; Machine learning approaches; Machine-learning; Opto-electronic devices; Property; Search spaces; Sparse representation; Two-dimensional materials; Defects	K.S. Novoselov; Institute for Functional Intelligent Materials, National University of Singapore, Singapore, 4 Science Drive 2, 117544, Singapore; email: kostya@nus.edu.sg; P. Huang; Institute for Functional Intelligent Materials, National University of Singapore, Singapore, 4 Science Drive 2, 117544, Singapore; email: pengru@nus.edu.sg; A. Ustyuzhanin; Constructor University Bremen gGmbH, Bremen…		Nature Research	20573960				English	npj Computational Mater.	Article	Final	All Open Access; Gold Open Access	Scopus	2-s2.0-85163329510
Yuan Y.; Ren J.; Xue H.; Li J.; Tang F.; Guo X.; Lu X.	Yuan, Yuanyuan (58120411200); Ren, Junqiang (36769274700); Xue, Hongtao (55233849300); Li, Junchen (34877207400); Tang, Fuling (26423265900); Guo, Xin (36773256400); Lu, Xuefeng (55619293369)	58120411200; 36769274700; 55233849300; 34877207400; 26423265900; 36773256400; 55619293369	Electronic Properties of CrB/Co2CO2 Superlattices by Multiple Descriptor-Based Machine Learning Combined with First-Principles	2024	Small Methods	8	8	2301415				0	10.1002/smtd.202301415	https://www.scopus.com/inward/record.uri?eid=2-s2.0-85188175373&doi=10.1002%2fsmtd.202301415&partnerID=40&md5=80077cc85ae73393f97575dee274c5dc	State Key Laboratory of Advanced Processing and Recycling of Non-ferrous Metal, Department of Materials Science and Engineering, Lanzhou University of Technology, Lanzhou, 730050, China	Yuan Y., State Key Laboratory of Advanced Processing and Recycling of Non-ferrous Metal, Department of Materials Science and Engineering, Lanzhou University of Technology, Lanzhou, 730050, China; Ren J., State Key Laboratory of Advanced Processing and Recycling of Non-ferrous Metal, Department of Materials Science and Engineering, Lanzhou University of Technology, Lanzhou, 730050, China; Xue H., …	In recent times, newly unveiled 2D materials exhibiting exceptional characteristics, such as MBenes and MXenes, have gained widespread application across diverse domains, encompassing electronic devices, catalysis, energy storage, sensors, and various others. Nonetheless, numerous technical bottlenecks persist in the development of high-performance, structurally flexible, and adjustable electroni…	deep learning; density of states prediction; heterostructure; machine learning; MBene/MXene superlattices	Chromium compounds; Deep learning; Electronic properties; Forecasting; Optical properties; Structural properties; Thermoelectric equipment; Van der Waals forces; Deep learning; Densities of state; Density of state prediction; Descriptors; Electronics devices; First principles; Machine-learning; Mbene/mxene superlattix; State prediction; Van der Waal; article; catalysis; controlled study; deep lea…	X. Lu; State Key Laboratory of Advanced Processing and Recycling of Non-ferrous Metal, Department of Materials Science and Engineering, Lanzhou University of Technology, Lanzhou, 730050, China; email: lxfeng@lut.edu.cn		John Wiley and Sons Inc	23669608			38507722	English	Small Methods	Article	Final		Scopus	2-s2.0-85188175373
Madanchi A.; Kilgour M.; Zysk F.; Kühne T.D.; Simine L.	Madanchi, Ata (57192892820); Kilgour, Michael (56721225200); Zysk, Frederik (57209222355); Kühne, Thomas D. (57219972170); Simine, Lena (55372152300)	57192892820; 56721225200; 57209222355; 57219972170; 55372152300	Simulations of disordered matter in 3D with the morphological autoregressive protocol (MAP) and convolutional neural networks	2024	Journal of Chemical Physics	160	2	24101				1	10.1063/5.0174615	https://www.scopus.com/inward/record.uri?eid=2-s2.0-85181978822&doi=10.1063%2f5.0174615&partnerID=40&md5=12c56047bee5d09c0562284599d70e40	Department of Physics, McGill University, 3600 University St., Montreal, H3A 2T8, QC, Canada; Department of Chemistry, McGill University, 801 Sherbrooke St. W, Montreal, H3A 0B8, QC, Canada; Dynamics of Condensed Matter, Center for Sustainable Systems Design, Chair of Theoretical Chemistry, University of Paderborn, Paderborn, 33098, Germany	Madanchi A., Department of Physics, McGill University, 3600 University St., Montreal, H3A 2T8, QC, Canada; Kilgour M., Department of Chemistry, McGill University, 801 Sherbrooke St. W, Montreal, H3A 0B8, QC, Canada; Zysk F., Dynamics of Condensed Matter, Center for Sustainable Systems Design, Chair of Theoretical Chemistry, University of Paderborn, Paderborn, 33098, Germany; Kühne T.D., Dynamics …	Disordered molecular systems, such as amorphous catalysts, organic thin films, electrolyte solutions, and water, are at the cutting edge of computational exploration at present. Traditional simulations of such systems at length scales relevant to experiments in practice require a compromise between model accuracy and quality of sampling. To address this problem, we have developed an approach base…		Convolutional neural networks; Deep learning; Electrolytes; Quantum theory; electrolyte solution; water; Amorphous catalysts; Auto-regressive; Convolutional neural network; Cutting edges; Electrolyte solutions; Liquid water; Molecular systems; Organic thin-films; Structural correlation; Thin film electrolytes; algorithm; article; catalyst; controlled study; convolutional neural network; deep lear…	L. Simine; Department of Chemistry, McGill University, Montreal, 801 Sherbrooke St. W, H3A 0B8, Canada; email: lena.simine@mcgill.ca		American Institute of Physics Inc.	219606		JCPSA	38189615	English	J Chem Phys	Article	Final	All Open Access; Green Open Access	Scopus	2-s2.0-85181978822
Kawai K.; Ando Y.; Okubo M.	Kawai, Kosuke (57208387978); Ando, Yasunobu (57217791009); Okubo, Masashi (24468385700)	57208387978; 57217791009; 24468385700	Machine Learning-Assisted Survey on Charge Storage of MXenes in Aqueous Electrolytes	2024	Small Methods							0	10.1002/smtd.202400062	https://www.scopus.com/inward/record.uri?eid=2-s2.0-85188655317&doi=10.1002%2fsmtd.202400062&partnerID=40&md5=4070371decdf01b010e4217f2ccfbb69	Department of Electrical Engineering and Bioscience, School of Advanced Science and Engineering, Waseda University, Tokyo, Shinjuku-ku, 169-8555, Japan; National Institute of Advanced Industrial Science and Technology (AIST), Umezono 1-1-1, Ibaraki, Tsukuba, 305-8568, Japan	Kawai K., Department of Electrical Engineering and Bioscience, School of Advanced Science and Engineering, Waseda University, Tokyo, Shinjuku-ku, 169-8555, Japan; Ando Y., Department of Electrical Engineering and Bioscience, School of Advanced Science and Engineering, Waseda University, Tokyo, Shinjuku-ku, 169-8555, Japan, National Institute of Advanced Industrial Science and Technology (AIST), U…	Pseudocapacitance is capable of both high power and energy densities owing to its fast chemical adsorption with substantial charge transfer. 2D transition-metal carbides/nitrides (MXenes) are an emerging class of pseudocapacitive electrode materials. However, the factors that dominate the physical and chemical properties of MXenes are intercorrelated with each other, giving rise to challenges in …	electrochemical capacitor; machine learning; MXene; nanosheet	Capacitance; Carbides; Charge transfer; Digital storage; Electrochemical electrodes; Electrolytes; Transition metals; Aqueous electrolyte; Charge storage; Chemical adsorption; Electrochemical capacitor; High-power-density; Higher energy density; Machine-learning; Mxene; Pseudocapacitance; Specific capacitance; Machine learning	M. Okubo; Department of Electrical Engineering and Bioscience, School of Advanced Science and Engineering, Waseda University, Shinjuku-ku, Tokyo, 169-8555, Japan; email: m-okubo@waseda.jp		John Wiley and Sons Inc	23669608				English	Small Methods	Article	Article in press		Scopus	2-s2.0-85188655317
Wang X.; Gao J.; Song X.; Zhang Y.; Pan K.; Wang H.; Guo L.; Li P.; Liu Y.; Huang C.; Yang S.	Wang, Xiaoliang (59070338400); Gao, Jingsong (59081010800); Song, Xiaoqi (58148524900); Zhang, Yibo (58739837700); Pan, Kui (58943959500); Wang, Hongwei (58850757800); Guo, Lige (58943895200); Li, Panpan (58943939500); Liu, Yi (57215223767); Huang, Chuanhui (57223822295); Yang, Shaobin (35761774900)	59070338400; 59081010800; 58148524900; 58739837700; 58943959500; 58850757800; 58943895200; 58943939500; 57215223767; 57223822295; 35761774900	Research Progress on Layered Double Hydroxide Electrode Materials for Supercapacitors; [水滑石超级电容器电极材料层间距调控研究进展]	2024	Kuei Suan Jen Hsueh Pao/Journal of the Chinese Ceramic Society	52	6		2162	2174	12	0	10.14062/j.issn.0454-5648.20230722	https://www.scopus.com/inward/record.uri?eid=2-s2.0-85196791355&doi=10.14062%2fj.issn.0454-5648.20230722&partnerID=40&md5=5b635235cd97fbd58a450fa1abd1e76c	School of Materials Science and Engineering, Liaoning Technical University, Geology and Mineral Engineering Special Materials Professional Technology Innovation Center of Liaoning Province, Key Laboratory of Mineral High Value Conversion and Energy Storage Materials of Liaoning Province, Liaoning, Fuxin, 123000, China; School of Mechanical and Electrical Engineering, Xuzhou Institute of Technolog…	Wang X., School of Materials Science and Engineering, Liaoning Technical University, Geology and Mineral Engineering Special Materials Professional Technology Innovation Center of Liaoning Province, Key Laboratory of Mineral High Value Conversion and Energy Storage Materials of Liaoning Province, Liaoning, Fuxin, 123000, China; Gao J., School of Materials Science and Engineering, Liaoning Technic…	Supercapacitors have attracted recent attention because of their high power density, fast charging and discharging capability, long cycle life, and good stability. However, the generally low energy density of supercapacitors restricts their applications. The electrode material is the most critical part in the supercapacitor and significantly affects the performance. In recent years, a rational de…	capacitor performance; interlayer spacing regulation; layered double hydroxide; supercapacitor	Capacitance; Electrodes; Electrolytes; Energy storage; Ion exchange; Negative ions; Positive ions; Storage (materials); Capacitance performance; Capacitor performance; Electrode material; Hydrotalcites; Hydroxide electrodes; Interlayer spacing regulation; Interlayer spacings; Layered-double hydroxides; Performance; Spacing regulations; Supercapacitor			Chinese Ceramic Society	4545648		KSYHA		Chinese	Kuei Suan Jen Hsueh Pao	Article	Final		Scopus	2-s2.0-85196791355
Cao J.; Xu Z.	Cao, Jingyue (57195776306); Xu, Zheng (7405424697)	57195776306; 7405424697	Providing a Photovoltaic Performance Enhancement Relationship from Binary to Ternary Polymer Solar Cells via Machine Learning	2024	Polymers	16	11	1496				0	10.3390/polym16111496	https://www.scopus.com/inward/record.uri?eid=2-s2.0-85195797523&doi=10.3390%2fpolym16111496&partnerID=40&md5=df3c6c735fc62e2f76b6872a97b94d72	Key Laboratory of Luminescence and Optical Information, Beijing Jiaotong University, Ministry of Education, Beijing, 100044, China; Institute of Optoelectronics Technology, Beijing Jiaotong University, Beijing, 100044, China	Cao J., Key Laboratory of Luminescence and Optical Information, Beijing Jiaotong University, Ministry of Education, Beijing, 100044, China, Institute of Optoelectronics Technology, Beijing Jiaotong University, Beijing, 100044, China; Xu Z., Key Laboratory of Luminescence and Optical Information, Beijing Jiaotong University, Ministry of Education, Beijing, 100044, China, Institute of Optoelectroni…	Ternary polymer solar cells (PSCs) are currently the simplest and most efficient way to further improve the device performance in PSCs. To find high-performance organic photovoltaic materials, the established connection between the material structure and device performance before fabrication is of great significance. Herein, firstly, a database of the photovoltaic performance in 874 experimental …	machine learning; molecular fingerprint; photovoltaic performance; polymer solar cells; SHAP	Atoms; Fullerenes; Machine learning; Solar power generation; Cell-be; Cell/B.E; Device performance; Machine learning models; Machine-learning; Molecular fingerprint; Performance enhancements; Photovoltaic performance; SHAP; Structural feature; Polymer solar cells	Z. Xu; Key Laboratory of Luminescence and Optical Information, Beijing Jiaotong University, Ministry of Education, Beijing, 100044, China; email: zhengxu@bjtu.edu.cn		Multidisciplinary Digital Publishing Institute (MDPI)	20734360				English	Polym.	Article	Final	All Open Access; Gold Open Access	Scopus	2-s2.0-85195797523
Dau M.T.; Al Khalfioui M.; Michon A.; Reserbat-Plantey A.; Vézian S.; Boucaud P.	Dau, Minh Tuan (58171116700); Al Khalfioui, Mohamed (6508102253); Michon, Adrien (10043022500); Reserbat-Plantey, Antoine (36706494100); Vézian, Stéphane (6602084425); Boucaud, Philippe (55407378500)	58171116700; 6508102253; 10043022500; 36706494100; 6602084425; 55407378500	Descriptor engineering in machine learning regression of electronic structure properties for 2D materials	2023	Scientific Reports	13	1	5426				2	10.1038/s41598-023-31928-7	https://www.scopus.com/inward/record.uri?eid=2-s2.0-85151694690&doi=10.1038%2fs41598-023-31928-7&partnerID=40&md5=b1ed5994dc6463f6cb47a59f45f77a39	Université Côte d’Azur, CNRS, CRHEA, rue Bernard Grégory, Valbonne, 06560, France	Dau M.T., Université Côte d’Azur, CNRS, CRHEA, rue Bernard Grégory, Valbonne, 06560, France; Al Khalfioui M., Université Côte d’Azur, CNRS, CRHEA, rue Bernard Grégory, Valbonne, 06560, France; Michon A., Université Côte d’Azur, CNRS, CRHEA, rue Bernard Grégory, Valbonne, 06560, France; Reserbat-Plantey A., Université Côte d’Azur, CNRS, CRHEA, rue Bernard Grégory, Valbonne, 06560, France; Vézian S…	We build new material descriptors to predict the band gap and the work function of 2D materials by tree-based machine-learning models. The descriptor’s construction is based on vectorizing property matrices and on empirical property function, leading to mixing features that require low-resource computations. Combined with database-based features, the mixing features significantly improve the trai…			M.T. Dau; Université Côte d’Azur, CNRS, CRHEA, Valbonne, rue Bernard Grégory, 06560, France; email: mtd@crhea.cnrs.fr		Nature Research	20452322			37012307	English	Sci. Rep.	Article	Final	All Open Access; Gold Open Access; Green Open Access	Scopus	2-s2.0-85151694690
Wang Y.; Sorkun M.C.; Brocks G.; Er S.	Wang, Yatong (57204573957); Sorkun, Murat Cihan (57200274163); Brocks, Geert (7004201878); Er, Süleyman (26025593600)	57204573957; 57200274163; 7004201878; 26025593600	ML-Aided Computational Screening of 2D Materials for Photocatalytic Water Splitting	2024	Journal of Physical Chemistry Letters	15	18		4983	4991	8	1	10.1021/acs.jpclett.4c00425	https://www.scopus.com/inward/record.uri?eid=2-s2.0-85192239581&doi=10.1021%2facs.jpclett.4c00425&partnerID=40&md5=9590383f8d65d44adcb2fc882c2b6cfa	DIFFER − Dutch Institute for Fundamental Energy Research, De Zaale 20, Eindhoven, 5612 AJ, Netherlands; Materials Simulation and Modeling, Department of Applied Physics, Eindhoven University of Technology, Eindhoven, 5600 MB, Netherlands; Computational Chemical Physics, Faculty of Science and Technology and MESA+ Institute for Nanotechnology, University of Twente, Enschede, 7500 AE, Netherlands	Wang Y., DIFFER − Dutch Institute for Fundamental Energy Research, De Zaale 20, Eindhoven, 5612 AJ, Netherlands, Materials Simulation and Modeling, Department of Applied Physics, Eindhoven University of Technology, Eindhoven, 5600 MB, Netherlands; Sorkun M.C., DIFFER − Dutch Institute for Fundamental Energy Research, De Zaale 20, Eindhoven, 5612 AJ, Netherlands; Brocks G., Materials Simulation an…	The exploration of two-dimensional (2D) materials with exceptional physical and chemical properties is essential for the advancement of solar water splitting technologies. However, the discovery of 2D materials is currently heavily reliant on fragmented studies with limited opportunities for fine-tuning the chemical composition and electronic features of compounds. Starting from the V2DB digital …		Density functional theory; Photocatalytic activity; Chemical compositions; Fine tuning; First-principles modeling; Machine-learning; Photocatalytic water splitting; Physical and chemical properties; Property; Solar water splitting; Splitting technology; Two-dimensional; article; chemical composition; controlled study; density functional theory; drug analysis; human; machine learning; photocatalyt…	S. Er; DIFFER − Dutch Institute for Fundamental Energy Research, Eindhoven, De Zaale 20, 5612 AJ, Netherlands; email: s.er@differ.nl		American Chemical Society	19487185			38691841	English	J. Phys. Chem. Lett.	Article	Final	All Open Access; Green Open Access	Scopus	2-s2.0-85192239581
Kang S.; Hong D.; Das B.; Lee S.-M.; Park J.-S.; Lee Y.; Lee S.	Kang, Seongkweon (59218289500); Hong, Doojin (59218557300); Das, Biswajit (58700587800); Lee, Sang-Min (55716515600); Park, Ji-Sang (36671796300); Lee, Yoonmyung (24829268400); Lee, Sungjoo (57342933400)	59218289500; 59218557300; 58700587800; 55716515600; 36671796300; 24829268400; 57342933400	Ferroelectric Stochasticity in 2D CuInP2S6 and Its Application for True Random Number Generator	2024	Advanced Materials							0	10.1002/adma.202406850	https://www.scopus.com/inward/record.uri?eid=2-s2.0-85198507884&doi=10.1002%2fadma.202406850&partnerID=40&md5=e0bdeaabcf759814f0c15ff3cc409567	Department of Semiconductor Convergence Engineering, Sungkyunkwan University, Suwon, 16419, South Korea; Department of Electrical and Computer Engineering, Sungkyunkwan University, Suwon, 16419, South Korea; SKKU Advanced Institute of Nanotechnology (SAINT), Sungkyunkwan University, Suwon, 16419, South Korea; Department of Nano Science and Technology, Sungkyunkwan University, Suwon, 16419, South …	Kang S., Department of Semiconductor Convergence Engineering, Sungkyunkwan University, Suwon, 16419, South Korea; Hong D., Department of Electrical and Computer Engineering, Sungkyunkwan University, Suwon, 16419, South Korea; Das B., SKKU Advanced Institute of Nanotechnology (SAINT), Sungkyunkwan University, Suwon, 16419, South Korea, Department of Nano Science and Technology, Sungkyunkwan Univer…	True random number generators (TRNGs), which create cryptographically secure random bitstreams, hold great promise in addressing security concerns regarding hardware, communication, and authentication in the Internet of Things (IoT) realm. Recently, TRNGs based on nanoscale materials have gained considerable attention for avoiding conventional and predictable hardware circuitry designs that can b…	2D ferroelectric material; hardware security; physical unclonability; stochastic ferroelectric polarization; true random number generators (TRNGs)	Binary sequences; Copper compounds; Cryptography; Ferroelectricity; Hardware security; Indium compounds; Internet of things; Nanotechnology; Number theory; Polarization; Shift registers; Stochastic systems; 2d ferroelectric material; Ferroelectric polarization; Ferroelectrics materials; Physical unclonability; Random number generators; Stochastic ferroelectric polarization; Stochasticity; Stochas…	Y. Lee; Department of Electrical and Computer Engineering, Sungkyunkwan University, Suwon, 16419, South Korea; email: yoonmyung@skku.edu; J.-S. Park; SKKU Advanced Institute of Nanotechnology (SAINT), Sungkyunkwan University, Suwon, 16419, South Korea; email: jisangpark@skku.edu; S. Lee; SKKU Advanced Institute of Nanotechnology (SAINT), Sungkyunkwan University, Suwon, 16419, South Korea; email: …		John Wiley and Sons Inc	9359648		ADVME		English	Adv Mater	Article	Article in press		Scopus	2-s2.0-85198507884
Vannier S.; Gossard A.; Magnier L.; Proust V.; David T.; Grandjean A.	Vannier, Samuel (57843562100); Gossard, Alban (56183700000); Magnier, Lucile (57219058589); Proust, Vanessa (57188999888); David, Thomas (24079619400); Grandjean, Agnès (7003551851)	57843562100; 56183700000; 57219058589; 57188999888; 24079619400; 7003551851	Effects of adding zeolite particles on the hierarchical microstructure of zeolite-geopolymer composites and their Sr2+ adsorption properties	2024	Materials and Design	244		113233				0	10.1016/j.matdes.2024.113233	https://www.scopus.com/inward/record.uri?eid=2-s2.0-85200995011&doi=10.1016%2fj.matdes.2024.113233&partnerID=40&md5=a9db31eadd99c3f3065cae3d03e8e9fa	CEA, DES, ISEC, DMRC, Univ. Montpellier, Marcoule, France; Univ. Grenoble Alpes, CEA, LITEN, DTNM, LCAE, Grenoble, F-38000, France	Vannier S., CEA, DES, ISEC, DMRC, Univ. Montpellier, Marcoule, France, Univ. Grenoble Alpes, CEA, LITEN, DTNM, LCAE, Grenoble, F-38000, France; Gossard A., CEA, DES, ISEC, DMRC, Univ. Montpellier, Marcoule, France; Magnier L., Univ. Grenoble Alpes, CEA, LITEN, DTNM, LCAE, Grenoble, F-38000, France; Proust V., CEA, DES, ISEC, DMRC, Univ. Montpellier, Marcoule, France; David T., Univ. Grenoble Alpe…	Strontium ions can be removed from wastewater in fixed-bed reactors by adsorption on hierarchical materials (different pore sizes and phases). A detailed understanding of the materials multiscale structure is therefore crucial to optimize their sorption properties. This article presents a multi-technique approach developed to characterize the relationship between microstructure and adsorption in …	Decontamination; Geopolymer; Hierarchical materials; LTA zeolite; Multiscale characterization; Segmentation	Adsorption; Decontamination; Geopolymers; Image segmentation; Inorganic polymers; Microstructure; Numerical methods; Pore size; Scanning electron microscopy; Adsorption properties; Geopolymer; Geopolymer composites; Hierarchical materials; Hierarchical microstructures; Linde-type A zeolite; Multiscale characterizations; Segmentation; Sorption properties; Zeolite particles; Zeolites	A. Gossard; CEA, DES, ISEC, DMRC, Univ. Montpellier, Marcoule, France; email: alban.gossard@cea.fr		Elsevier Ltd	2641275				English	Mater. Des.	Article	Final		Scopus	2-s2.0-85200995011
Hollenbach J.D.; Pate C.M.; Jia H.; Hart J.L.; Clancy P.; Taheri M.L.	Hollenbach, Jonathan D. (58089569300); Pate, Cassandra M. (57283673700); Jia, Haili (57224549947); Hart, James L. (56202284000); Clancy, Paulette (7005801834); Taheri, Mitra L. (8715877100)	58089569300; 57283673700; 57224549947; 56202284000; 7005801834; 8715877100	Real-time tracking of structural evolution in 2D MXenes using theory-enhanced machine learning	2024	Scientific Reports	14	1	17881				0	10.1038/s41598-024-66902-4	https://www.scopus.com/inward/record.uri?eid=2-s2.0-85200266687&doi=10.1038%2fs41598-024-66902-4&partnerID=40&md5=3ec451a38c06e430e0ffd86046ea29b7	Department of Materials Science and Engineering, Johns Hopkins University, Baltimore, MD, United States; Department of Chemical and Biomolecular and Engineering, Johns Hopkins University, Baltimore, MD, United States; Physical Sciences Division, Pacific Northwest National Laboratory, Richland, WA, United States	Hollenbach J.D., Department of Materials Science and Engineering, Johns Hopkins University, Baltimore, MD, United States; Pate C.M., Department of Materials Science and Engineering, Johns Hopkins University, Baltimore, MD, United States; Jia H., Department of Chemical and Biomolecular and Engineering, Johns Hopkins University, Baltimore, MD, United States; Hart J.L., Department of Materials Scien…	In situ Electron Energy Loss Spectroscopy (EELS) combined with Transmission Electron Microscopy (TEM) has traditionally been pivotal for understanding how material processing choices affect local structure and composition. However, the ability to monitor and respond to ultrafast transient changes, now achievable with EELS and TEM, necessitates innovative analytical frameworks. Here, we introduce …	Electron energy-loss spectroscopy; Hyperspectral; Machine learning; Theory; Transmission electron microscopy; Variational autoencoders	article; autoencoder; deep learning; electron energy loss spectroscopy; energy; evolution; latent period; machine learning; nonhuman; synthesis; theory; transmission electron microscope; transmission electron microscopy	M.L. Taheri; Department of Materials Science and Engineering, Johns Hopkins University, Baltimore, United States; email: mtaheri4@jhu.edu		Nature Research	20452322			39095485	English	Sci. Rep.	Article	Final		Scopus	2-s2.0-85200266687
Xu H.; Jiang Y.; Wang H.; Wang J.	Xu, Haosheng (58485880600); Jiang, Yadong (57219504470); Wang, Huan (57208216014); Wang, Jing (57193720490)	58485880600; 57219504470; 57208216014; 57193720490	Discovering two-dimensional magnetic topological insulators by machine learning	2024	Physical Review B	109	3	35122				3	10.1103/PhysRevB.109.035122	https://www.scopus.com/inward/record.uri?eid=2-s2.0-85182405291&doi=10.1103%2fPhysRevB.109.035122&partnerID=40&md5=a3989e84f0877898fdb749a9c588ff14	State Key Laboratory of Surface Physics, Department of Physics, Fudan University, Shanghai, 200433, China; Institute for Nanoelectronic Devices and Quantum Computing, Zhangjiang Fudan International Innovation Center, Fudan University, Shanghai, 200433, China; Hefei National Laboratory, Hefei, 230088, China	Xu H., State Key Laboratory of Surface Physics, Department of Physics, Fudan University, Shanghai, 200433, China; Jiang Y., State Key Laboratory of Surface Physics, Department of Physics, Fudan University, Shanghai, 200433, China; Wang H., State Key Laboratory of Surface Physics, Department of Physics, Fudan University, Shanghai, 200433, China; Wang J., State Key Laboratory of Surface Physics, De…	Topological materials with unconventional electronic properties have been investigated intensively for both fundamental and practical interests. Thousands of topological materials have been identified by symmetry-based analysis and ab initio calculations. However, the predicted magnetic topological insulators with genuine full band gaps are rare. Here we employ this database and supervisedly trai…		Electric insulators; Electronic properties; Machine learning; Topological insulators; Topology; Ab initio calculations; Chemical formulae; Electronic topologies; Full band; High-accuracy; Machine-learning; Neural-networks; Topological insulators; Topological materials; Two-dimensional; Energy gap	J. Wang; State Key Laboratory of Surface Physics, Department of Physics, Fudan University, Shanghai, 200433, China; email: wjingphys@fudan.edu.cn		American Physical Society	24699950				English	Phys. Rev. B	Article	Final	All Open Access; Green Open Access	Scopus	2-s2.0-85182405291
Peivaste I.; Ramezani S.; Alahyarizadeh G.; Ghaderi R.; Makradi A.; Belouettar S.	Peivaste, Iman (57201877915); Ramezani, Saba (58791097500); Alahyarizadeh, Ghasem (37461143600); Ghaderi, Reza (56771591500); Makradi, Ahmed (6602460512); Belouettar, Salim (56979089000)	57201877915; 58791097500; 37461143600; 56771591500; 6602460512; 56979089000	Rapid and accurate predictions of perfect and defective material properties in atomistic simulation using the power of 3D CNN-based trained artificial neural networks	2024	Scientific Reports	14	1	36				1	10.1038/s41598-023-50893-9	https://www.scopus.com/inward/record.uri?eid=2-s2.0-85181257121&doi=10.1038%2fs41598-023-50893-9&partnerID=40&md5=f8d866dbef5b6fce6d0e02512625a114	Faculty of Engineering, Shahid Beheshti University, Tehran, Iran; Luxembourg Institute of Science and Technology, 5, Avenue des Hauts-Fourneaux, Esch-sur-Alzette, 4362, Luxembourg; Department of Electrical Engineering, Shahid Beheshti University, Tehran, Iran	Peivaste I., Faculty of Engineering, Shahid Beheshti University, Tehran, Iran, Luxembourg Institute of Science and Technology, 5, Avenue des Hauts-Fourneaux, Esch-sur-Alzette, 4362, Luxembourg; Ramezani S., Faculty of Engineering, Shahid Beheshti University, Tehran, Iran; Alahyarizadeh G., Faculty of Engineering, Shahid Beheshti University, Tehran, Iran; Ghaderi R., Department of Electrical Engin…	This article introduces an innovative approach that utilizes machine learning (ML) to address the computational challenges of accurate atomistic simulations in materials science. Focusing on the field of molecular dynamics (MD), which offers insight into material behavior at the atomic level, the study demonstrates the potential of trained artificial neural networks (tANNs) as surrogate models. T…		article; artificial neural network; convolutional neural network; electric potential; machine learning; molecular dynamics; prediction; root mean squared error; simulation; velocity	G. Alahyarizadeh; Faculty of Engineering, Shahid Beheshti University, Tehran, Iran; email: g_alahyarizadeh@sbu.ac.ir		Nature Research	20452322			38167883	English	Sci. Rep.	Article	Final	All Open Access; Gold Open Access; Green Open Access	Scopus	2-s2.0-85181257121
van Heijst S.E.; Bolhuis M.; Brokkelkamp A.; Sangers J.J.M.; Conesa-Boj S.	van Heijst, Sabrya E. (57216188449); Bolhuis, Maarten (57216187943); Brokkelkamp, Abel (57463920600); Sangers, Jeroen J. M. (58677656500); Conesa-Boj, Sonia (26025853700)	57216188449; 57216187943; 57463920600; 58677656500; 26025853700	Heterostrain-Driven Bandgap Increase in Twisted WS2: A Nanoscale Study	2024	Advanced Functional Materials	34	8	2307893				0	10.1002/adfm.202307893	https://www.scopus.com/inward/record.uri?eid=2-s2.0-85175522488&doi=10.1002%2fadfm.202307893&partnerID=40&md5=7525839934c18f30f3bba2c17b236958	Kavli Institute of Nanoscience, Delft University of Technology, Delft, 2628 CJ, Netherlands	van Heijst S.E., Kavli Institute of Nanoscience, Delft University of Technology, Delft, 2628 CJ, Netherlands; Bolhuis M., Kavli Institute of Nanoscience, Delft University of Technology, Delft, 2628 CJ, Netherlands; Brokkelkamp A., Kavli Institute of Nanoscience, Delft University of Technology, Delft, 2628 CJ, Netherlands; Sangers J.J.M., Kavli Institute of Nanoscience, Delft University of Technol…	Twisted 2D materials present an enticing platform for exploring diverse electronic properties owning to the tunability of their bandgap energy. However, the intricate relationship between local heterostrain fields, thickness, and bandgap energy remains insufficiently understood, particularly at the nanoscale. Here, it presents a comprehensive nanoscale study elucidating the remarkable sensitivity…		Electron scattering; Electronic properties; Energy dissipation; Energy gap; Functional materials; High resolution transmission electron microscopy; Nanotechnology; Scanning electron microscopy; Tungsten compounds; Band gap energy; Electron energy-loss spectroscopies; Electronic behaviors; Field energy; Machine-learning; Methodological frameworks; Nano scale; Scanning transmission electron microsc…	S. Conesa-Boj; Kavli Institute of Nanoscience, Delft University of Technology, Delft, 2628 CJ, Netherlands; email: s.conesaboj@tudelft.nl		John Wiley and Sons Inc	1616301X		AFMDC		English	Adv. Funct. Mater.	Article	Final	All Open Access; Hybrid Gold Open Access	Scopus	2-s2.0-85175522488
Hong W.; Yuan J.; Mao Y.	Hong, Wei (59271229800); Yuan, Jianmei (55626026100); Mao, Yuliang (7401999919)	59271229800; 55626026100; 7401999919	Janus Halogenated Silicene for Photocatalytic and Photovoltaic Applications: A Machine Learning Combined with First-Principles Study	2024	Journal of Physical Chemistry C							0	10.1021/acs.jpcc.4c02939	https://www.scopus.com/inward/record.uri?eid=2-s2.0-85201450524&doi=10.1021%2facs.jpcc.4c02939&partnerID=40&md5=3159690130a6e9b0c473f7db9367db7a	Hunan Key Laboratory for Micro−Nano Energy Materials and Devices, School of Physics and Optoelectronic, Xiangtan University, Xiangtan, 411105, China; School of Mathematics and Computational Science, Xiangtan University, Xiangtan, 411105, China; National Center for Applied Mathematics in Hunan, Xiangtan University, Xiangtan, 411105, China	Hong W., Hunan Key Laboratory for Micro−Nano Energy Materials and Devices, School of Physics and Optoelectronic, Xiangtan University, Xiangtan, 411105, China; Yuan J., School of Mathematics and Computational Science, Xiangtan University, Xiangtan, 411105, China, National Center for Applied Mathematics in Hunan, Xiangtan University, Xiangtan, 411105, China; Mao Y., Hunan Key Laboratory for Micro−N…	In this paper, we integrate machine learning (ML) with two-dimensional material screening to develop novel halogenated silicene-based materials with considerable potential for photocatalytic and photovoltaic applications. We proposed a data-driven framework that incorporates first-principles electronic structure calculations and 286 self-contained databases trained by supervised learning to accur…		Germanium compounds; Hafnium compounds; Self-supervised learning; Semi-supervised learning; Data driven; Electronic structure calculations; First principles electronic structure; First-principle study; Machine-learning; Material screening; Photocatalytic application; Photovoltaic applications; Silicene; Two-dimensional materials; Photovoltaics	J. Yuan; School of Mathematics and Computational Science, Xiangtan University, Xiangtan, 411105, China; email: yuanjm@xtu.edu.cn; Y. Mao; Hunan Key Laboratory for Micro−Nano Energy Materials and Devices, School of Physics and Optoelectronic, Xiangtan University, Xiangtan, 411105, China; email: ylmao@xtu.edu.cn		American Chemical Society	19327447				English	J. Phys. Chem. C	Article	Article in press		Scopus	2-s2.0-85201450524
Chen X.; Ru G.; Qi W.	Chen, Xinyu (59315407700); Ru, Guoliang (57217250891); Qi, Weihong (7101884590)	59315407700; 57217250891; 7101884590	Structural Embedding Methods for Machine Learning Models Accelerate Research on Stacked 2D Materials	2024	Journal of Physical Chemistry C							0	10.1021/acs.jpcc.4c02953	https://www.scopus.com/inward/record.uri?eid=2-s2.0-85203181667&doi=10.1021%2facs.jpcc.4c02953&partnerID=40&md5=6f69755538629f9f201c2baa2c3b267e	State Key Laboratory of Solidification Processing and Center of Advanced Lubrication and Seal Materials, Northwestern Polytechnical University, Xi’an, 710072, China; Shandong Laboratory of Yantai Advanced Materials and Green Manufacturing, Yantai, 265503, China	Chen X., State Key Laboratory of Solidification Processing and Center of Advanced Lubrication and Seal Materials, Northwestern Polytechnical University, Xi’an, 710072, China; Ru G., State Key Laboratory of Solidification Processing and Center of Advanced Lubrication and Seal Materials, Northwestern Polytechnical University, Xi’an, 710072, China; Qi W., State Key Laboratory of Solidification Proce…	The properties of two-dimensional materials can be controlled with a high degree of freedom through stacking, so it is crucial to explore the relationship between the structures and properties of stacked two-dimensional (2D) materials. However, the large material space caused by the high degree of freedom and the large system caused by the moiré effect make density functional theory (DFT) calcula…		Gluing; Potential energy surfaces; Density-functional theory calculations; Embedding method; High Degree of Freedom; Large system; Machine learning models; Material space; Property; Stackings; Structures and properties; Two-dimensional materials; Degrees of freedom (mechanics)	W. Qi; State Key Laboratory of Solidification Processing and Center of Advanced Lubrication and Seal Materials, Northwestern Polytechnical University, Xi’an, 710072, China; email: qiwh216@nwpu.edu.cn		American Chemical Society	19327447				English	J. Phys. Chem. C	Article	Article in press		Scopus	2-s2.0-85203181667
Gupta V.; Mallick Z.; Choudhury A.; Mandal D.	Gupta, Varun (57245504500); Mallick, Zinnia (57222220005); Choudhury, Amitava (57191089504); Mandal, Dipankar (24921757600)	57245504500; 57222220005; 57191089504; 24921757600	On-Demand MXene-Coupled Pyroelectricity for Advanced Breathing Sensors and IR Data Receivers	2024	Langmuir	40	17		8897	8910	13	1	10.1021/acs.langmuir.4c00074	https://www.scopus.com/inward/record.uri?eid=2-s2.0-85190739526&doi=10.1021%2facs.langmuir.4c00074&partnerID=40&md5=33c241b391a2a8dfc5ff3aa8276ef72a	Quantum Materials and Devices Unit, Institute of Nano Science and Technology, Knowledge City, Sector 81, Punjab, Mohali, 140306, India; Department of Computer Science and Engineering, Pandit Deendayal Energy University, Gujarat, Gandhinagar, 382007, India	Gupta V., Quantum Materials and Devices Unit, Institute of Nano Science and Technology, Knowledge City, Sector 81, Punjab, Mohali, 140306, India; Mallick Z., Quantum Materials and Devices Unit, Institute of Nano Science and Technology, Knowledge City, Sector 81, Punjab, Mohali, 140306, India; Choudhury A., Department of Computer Science and Engineering, Pandit Deendayal Energy University, Gujarat…	MXene-inspired two-dimensional (2D) materials like Ti3C2Tx are widely known for their versatile properties, including surface plasmon, higher electrical conductivity, exceptional in-plane tensile strength, EMI shielding, and IR thermal properties. The MXene nanosheets coupled poly(vinylidene fluoride) (PVDF) nanofibers with d33 ∼−26 pm V-1 are able to capture the smaller thermal fluctuation due t…		Fluorine compounds; Fourier transform infrared spectroscopy; Learning algorithms; Nanosheets; Scanning probe microscopy; Supervised learning; Tensile strength; nanofiber; nanosheet; polyvinylidene fluoride; Data receiver; High electrical conductivity; IR data; On demands; Poly(vinylidene fluoride); Property; Pyroelectric sensors; Sensors data; Surface-plasmon; Two-dimensional; article; breathing;…	A. Choudhury; Department of Computer Science and Engineering, Pandit Deendayal Energy University, Gandhinagar, Gujarat, 382007, India; email: Amitava.Choudhury@sot.pdpu.ac.in; D. Mandal; Quantum Materials and Devices Unit, Institute of Nano Science and Technology, Mohali, Knowledge City, Sector 81, Punjab, 140306, India; email: dmandal@inst.ac.in		American Chemical Society	7437463		LANGD	38626396	English	Langmuir	Article	Final		Scopus	2-s2.0-85190739526
Kim S.; Myoung N.; Jun S.; Go A.	Kim, Subin (57290300400); Myoung, Nojoon (35102999800); Jun, Seunghyun (59048906500); Go, Ara (24764470300)	57290300400; 35102999800; 59048906500; 24764470300	Neural network-based recognition of multiple nanobubbles in graphene	2024	Current Applied Physics	68			44	50	6	0	10.1016/j.cap.2024.08.014	https://www.scopus.com/inward/record.uri?eid=2-s2.0-85202840261&doi=10.1016%2fj.cap.2024.08.014&partnerID=40&md5=f22fbfe20c3fdcda076587b48dac1615	Department of Physics, Chonnam National University, Gwangju, 61186, South Korea; Department of Physics Education, Chosun University, Gwangju, 61452, South Korea; Institute of Well-Aging Medicare, Chosun University LAMP Center, Chosun University, Gwangju, 61452, South Korea	Kim S., Department of Physics, Chonnam National University, Gwangju, 61186, South Korea; Myoung N., Department of Physics Education, Chosun University, Gwangju, 61452, South Korea, Institute of Well-Aging Medicare, Chosun University LAMP Center, Chosun University, Gwangju, 61452, South Korea; Jun S., Department of Physics Education, Chosun University, Gwangju, 61452, South Korea, Institute of Wel…	We present a machine learning method for swiftly identifying nanobubbles in graphene, crucial for understanding electronic transport in graphene-based devices. Nanobubbles cause local strain, impacting graphene's transport properties. Traditional techniques like optical imaging are slow and limited for characterizing multiple nanobubbles. Our approach uses neural networks to analyze graphene's de…	Graphene; Machine learning; Nanobubble; Neural networks; Strain effects	Electronic transport; Graphenes; Local strains; Machine learning methods; Machine-learning; Nanobubbles; Network-based; Neural-networks; Property; Strain effect; Nanoclay	A. Go; Department of Physics, Chonnam National University, Gwangju, 61186, South Korea; email: arago@jnu.ac.kr		Elsevier B.V.	15671739				English	Curr. Appl. Phys.	Article	Final	All Open Access; Green Open Access	Scopus	2-s2.0-85202840261
Li K.; Khan S.M.; Mehmani Y.	Li, Kangan (57202434252); Khan, Sabit Mahmood (58798237300); Mehmani, Yashar (54997937500)	57202434252; 58798237300; 54997937500	Machine learning for preconditioning elliptic equations in porous microstructures: A path to error control	2024	Computer Methods in Applied Mechanics and Engineering	427		117056				0	10.1016/j.cma.2024.117056	https://www.scopus.com/inward/record.uri?eid=2-s2.0-85193584429&doi=10.1016%2fj.cma.2024.117056&partnerID=40&md5=0c0acd8714f5f00a65b8989aa4012645	Energy and Mineral Engineering Department, The Pennsylvania State University, University Park, 16802, PA, United States	Li K., Energy and Mineral Engineering Department, The Pennsylvania State University, University Park, 16802, PA, United States; Khan S.M., Energy and Mineral Engineering Department, The Pennsylvania State University, University Park, 16802, PA, United States; Mehmani Y., Energy and Mineral Engineering Department, The Pennsylvania State University, University Park, 16802, PA, United States	Elliptic equations on complex porous microstructures govern the flow of fluids inside subsurface rocks in underground CO2 and H2 storage, and the transport of heat and solute within electrochemical devices like batteries and fuel cells. The algebraic systems arising from the discretization of these equations are often prohibitively large and must be solved via iterative (e.g., Krylov) methods, fo…	Elliptic equations; Machine learning; Multiscale method; Pore scale; Porous media; Preconditioning	Algebra; Fuel cells; Fuel storage; Iterative methods; Machine learning; Microstructure; Elliptic equations; Error control; Machine-learning; Multiscale method; Pore scale; Porous medium; Porous microstructure; Preconditioners; Preconditioning; Transport of heat; Porous materials	Y. Mehmani; Energy and Mineral Engineering Department, The Pennsylvania State University, University Park, 16802, United States; email: yzm5192@psu.edu		Elsevier B.V.	457825		CMMEC		English	Comput. Methods Appl. Mech. Eng.	Article	Final		Scopus	2-s2.0-85193584429
Asef P.; Vagg C.	Asef, Pedram (56568331300); Vagg, Christopher (55585757500)	56568331300; 55585757500	A physics-informed Bayesian optimization method for rapid development of electrical machines	2024	Scientific Reports	14	1	4526				0	10.1038/s41598-024-54965-2	https://www.scopus.com/inward/record.uri?eid=2-s2.0-85185911640&doi=10.1038%2fs41598-024-54965-2&partnerID=40&md5=69cad26bf82ca4798402660c99265c04	Advanced Propulsion Laboratory (APL), Department of Mechanical Engineering, Faculty of Engineering Sciences, University College London, London, E20 3BS, United Kingdom; Department of Mechanical Engineering, Institute for Advanced Automotive Propulsion Systems (IAAPS), Faculty of Engineering and Design, University of Bath, Bath, BA2 7AY, United Kingdom	Asef P., Advanced Propulsion Laboratory (APL), Department of Mechanical Engineering, Faculty of Engineering Sciences, University College London, London, E20 3BS, United Kingdom; Vagg C., Department of Mechanical Engineering, Institute for Advanced Automotive Propulsion Systems (IAAPS), Faculty of Engineering and Design, University of Bath, Bath, BA2 7AY, United Kingdom	Advanced slot and winding designs are imperative to create future high performance electrical machines (EM). As a result, the development of methods to design and improve slot filling factor (SFF) has attracted considerable research. Recent developments in manufacturing processes, such as additive manufacturing and alternative materials, has also highlighted a need for novel high-fidelity design …	Bayesian optimization; Electric machine; Finite element analysis; Gaussian processes; Machine learning	algorithm; article; drug development; finite element analysis; genetic algorithm; geometry; human; machine learning; maximum entropy model; three dimensional printing; torque	P. Asef; Advanced Propulsion Laboratory (APL), Department of Mechanical Engineering, Faculty of Engineering Sciences, University College London, London, E20 3BS, United Kingdom; email: pedram.asef@ucl.ac.uk		Nature Research	20452322			38402267	English	Sci. Rep.	Article	Final	All Open Access; Gold Open Access	Scopus	2-s2.0-85185911640
Xiao W.; Zhang D.; Hu X.; Yin C.; Liu X.; Wang D.; Yao J.; Liu X.; Zhang C.; Qin X.	Xiao, Weihan (58089840600); Zhang, Di (57219993287); Hu, Xiaomin (58019889000); Yin, Chen (58772215800); Liu, Xiaoling (56591672300); Wang, Di (59251479400); Yao, Jiao (58696636900); Liu, Xuebin (57211388842); Zhang, Chaoxue (56097268000); Qin, Xiachuan (57211397266)	58089840600; 57219993287; 58019889000; 58772215800; 56591672300; 59251479400; 58696636900; 57211388842; 56097268000; 57211397266	A Clinical-radiomics Nomogram for the Non-invasive Evaluation of Glomerular Status in Diabetic Kidney Disease	2024	Current Medical Imaging	20		e15734056307336				0	10.2174/0115734056307336240703100022	https://www.scopus.com/inward/record.uri?eid=2-s2.0-85200704802&doi=10.2174%2f0115734056307336240703100022&partnerID=40&md5=27f444686e16e1316b0e28a160825cc4	Department of Ultrasound, Second Clinical Medical College of North Sichuan Medical College, Nanchong Central Hospital (Nanchong Clinical Research Center), Nanchong, 637000, China; Department of Ultrasound, The First Affiliated Hospital of Anhui Medical University, Hefei, 230022, China	Xiao W., Department of Ultrasound, Second Clinical Medical College of North Sichuan Medical College, Nanchong Central Hospital (Nanchong Clinical Research Center), Nanchong, 637000, China; Zhang D., Department of Ultrasound, The First Affiliated Hospital of Anhui Medical University, Hefei, 230022, China; Hu X., Department of Ultrasound, Second Clinical Medical College of North Sichuan Medical Col…	Objective: Utilizing ultrasound radiomics, we developed a machine learning (ML) model to construct a nomogram for the non-invasive evaluation of glomerular status in diabetic kidney disease (DKD). Materials and Methods: Patients with DKD who underwent renal biopsy were retrospectively enrolled between February 2017 and February 2023. The patients were classified into mild or moderate-severe glome…	AUC; Diabetic kidney disease; Glomerulopathy; Machine learning; Nomogram; Radiomics	Adult; Aged; Diabetic Nephropathies; Female; Humans; Kidney Glomerulus; Machine Learning; Male; Middle Aged; Nomograms; Radiomics; Retrospective Studies; ROC Curve; Ultrasonography; Learning algorithms; Logistic regression; Ultrasonics; hemoglobin A1c; low density lipoprotein; triacylglycerol; Areas under the curves; Clinical characteristics; Clinical features; Diabetic kidney disease; Glomerulop…	C. Zhang; Department of Ultrasound, The First Affiliated Hospital of Anhui Medical University, Hefei, Anhui, 230022, China; email: zcxay@163.com; X. Qin; Department of Ultrasound, The First Affiliated Hospital of Anhui Medical University, Hefei, Anhui, 230022, China; email: 11326636@qq.com		Bentham Science Publishers	15734056			38988164	English	Curr. Med. Imaging.	Article	Final	All Open Access; Hybrid Gold Open Access	Scopus	2-s2.0-85200704802
Kumar K P.; Deepthi Jayan K.; Sharma P.; Alruqi M.	Kumar K, Praveen (58803258700); Deepthi Jayan, K. (57221922712); Sharma, Prabhakar (58961316700); Alruqi, Mansoor (57225072010)	58803258700; 57221922712; 58961316700; 57225072010	Thermo-electro-rheological properties of graphene oxide and MXene hybrid nanofluid for vanadium redox flow battery: Application of explainable ensemble machine learning with hyperparameter optimization	2024	FlatChem	43		100606				2	10.1016/j.flatc.2023.100606	https://www.scopus.com/inward/record.uri?eid=2-s2.0-85181843324&doi=10.1016%2fj.flatc.2023.100606&partnerID=40&md5=b12bc882f72ed461f436c51e2f19c397	Institute of Power Engineering, Universiti Tenaga Nasional, Jalan IKRAM-UNITEN, Selangor, 43000, Malaysia; Rajagiri School of Engineering & Technology, Rajagiri Valley, Kakkanad, Kerala, Kochi, 682039, India; Department of Mechanical Engineering, Delhi Skill and Entrepreneurship University, Delhi, 110089, India; Department of Mechanical Engineering, College of Engineering, Shaqra University, Al R…	Kumar K P., Institute of Power Engineering, Universiti Tenaga Nasional, Jalan IKRAM-UNITEN, Selangor, 43000, Malaysia; Deepthi Jayan K., Rajagiri School of Engineering & Technology, Rajagiri Valley, Kakkanad, Kerala, Kochi, 682039, India; Sharma P., Department of Mechanical Engineering, Delhi Skill and Entrepreneurship University, Delhi, 110089, India; Alruqi M., Department of Mechanical Engineer…	Recent research has extensively focused on 2D materials such as graphene oxide (GO) and MXene due to their intriguing properties, significantly advancing nanotechnology and materials research. This experimental study explores the use of a vanadium electrolyte-based hybrid nanofluid (HNF) composed of GO and MXene (90:10) to enhance vanadium redox flow batteries (VRFBs). The synthesis and character…	Electrical conductivity; Explainable Machine learning; Graphene oxide; Mxene; Redox flow battery; Renewable energy; Vanadium		P. Kumar K; Department of Mechanical Engineering, College of Engineering, Shaqra University, Shaqra, 11911, Saudi Arabia; email: praveenresearch29@gmail.com		Elsevier B.V.	24522627				English	FlatChem	Article	Final		Scopus	2-s2.0-85181843324
Lyu B.; Li Y.; Ren Y.; Wang C.; Pan K.; Zhao S.; Wang L.; Xia L.	Lyu, Beibei (58608762800); Li, Yaru (59292249600); Ren, Yongpeng (56822747500); Wang, Changji (57200038294); Pan, Kunming (34971806100); Zhao, Shuaikai (58562540000); Wang, Limeng (58609103800); Xia, Liangbin (57339236500)	58608762800; 59292249600; 56822747500; 57200038294; 34971806100; 58562540000; 58609103800; 57339236500	Research progress of transition metal low-dimensional nanomaterials in field of electrocatalysis; [过 渡 金 属 低 维 纳 米 材 料 在 电 催 化领 域 中 的 研 究 进 展]	2024	Cailiao Gongcheng/Journal of Materials Engineering	52	6		25	41	16	0	10.11868/j.issn.1001-4381.2023.000125	https://www.scopus.com/inward/record.uri?eid=2-s2.0-85197259244&doi=10.11868%2fj.issn.1001-4381.2023.000125&partnerID=40&md5=580a5622f2cca39cc3c2889a1ad5bdff	School of Materials Science and Engineering, Henan University of Science and Technology, Henan, Luoyang, 471000, China; National Joint Engineering Research Center for Abrasion Control and Molding of Metal Materials, Henan University of Science and Technology, Henan, Luoyang, 471000, China; Longmen Laboratory, Henan, Luoyang, 471000, China	Lyu B., School of Materials Science and Engineering, Henan University of Science and Technology, Henan, Luoyang, 471000, China; Li Y., School of Materials Science and Engineering, Henan University of Science and Technology, Henan, Luoyang, 471000, China, National Joint Engineering Research Center for Abrasion Control and Molding of Metal Materials, Henan University of Science and Technology, Hena…	With the increasingly serious environmental problems and the rising energy crisis，it is urgent to use electrocatalysis technology to develop sustainable green new energy. Transition metal low-dimensional nanomaterials have large active surface，high electron transfer rate and abundant surface vacancies，which can effectively improve the efficiency and stability of electrocatalytic reactions. In thi…	electrocatalysis; low dimension; nanomaterial; transition metal	Computation theory; Electrocatalysis; Electrocatalysts; Energy policy; Environmental technology; Nanocatalysts; Nanostructured materials; Surface reactions; Active surfaces; Electron transfer rates; Energy crisis; Environmental problems; In-field; Low dimension; Low dimensional; Nano-catalyst; New energies; Surface vacancies; Transition metals	K. Pan; School of Materials Science and Engineering, Henan University of Science and Technology, Luoyang, Henan, 471000, China; email: pankunming2008@haust.edu.cn		Beijing Institute of Aeronautical Materials (BIAM)	10014381		CAGOE		Chinese	Cailiao Gongcheng	Article	Final		Scopus	2-s2.0-85197259244
Yan X.; Zheng Z.; Sangwan V.K.; Qian J.H.; Wang X.; Liu S.E.; Watanabe K.; Taniguchi T.; Xu S.-Y.; Jarillo-Herrero P.; Ma Q.; Hersam M.C.	Yan, Xiaodong (56166531800); Zheng, Zhiren (57207487749); Sangwan, Vinod K. (23981141900); Qian, Justin H. (57323400000); Wang, Xueqiao (57204642952); Liu, Stephanie E. (57226428247); Watanabe, Kenji (57203090873); Taniguchi, Takashi (55628539175); Xu, Su-Yang (35772145700); Jarillo-Herrero, Pablo (8312699800); Ma, Qiong (54410983200); Hersam, Mark C. (7004251316)	56166531800; 57207487749; 23981141900; 57323400000; 57204642952; 57226428247; 57203090873; 55628539175; 35772145700; 8312699800; 54410983200; 7004251316	Moiré synaptic transistor with room-temperature neuromorphic functionality	2023	Nature	624	7992		551	556	5	18	10.1038/s41586-023-06791-1	https://www.scopus.com/inward/record.uri?eid=2-s2.0-85180219327&doi=10.1038%2fs41586-023-06791-1&partnerID=40&md5=3309228a76585c20f6be0cbd6d07adc8	Department of Materials Science and Engineering, Northwestern University, Evanston, IL, United States; Department of Physics, Massachusetts Institute of Technology, Cambridge, MA, United States; Research Center for Functional Materials, National Institute for Materials Science, Tsukuba, Japan; International Center for Material Nanoarchitectonics, National Institute for Materials Science, Tsukuba,…	Yan X., Department of Materials Science and Engineering, Northwestern University, Evanston, IL, United States; Zheng Z., Department of Physics, Massachusetts Institute of Technology, Cambridge, MA, United States; Sangwan V.K., Department of Materials Science and Engineering, Northwestern University, Evanston, IL, United States; Qian J.H., Department of Materials Science and Engineering, Northwest…	Moiré quantum materials host exotic electronic phenomena through enhanced internal Coulomb interactions in twisted two-dimensional heterostructures 1–4. When combined with the exceptionally high electrostatic control in atomically thin materials 5–8, moiré heterostructures have the potential to enable next-generation electronic devices with unprecedented functionality. However, despite extensive …		Artificial Intelligence; Cold Temperature; Electronics; Graphite; Temperature; boron nitride; graphene; nitrogen; unclassified drug; graphite; artificial intelligence; electronic equipment; hardware; temperature effect; Article; artificial intelligence; Bienenstock Cooper Munro input specific adaptation; cell size; compute in memory design; conductance; controlled study; electric potential; elect…	M.C. Hersam; Department of Materials Science and Engineering, Northwestern University, Evanston, United States; email: m-hersam@northwestern.edu; P. Jarillo-Herrero; Department of Physics, Massachusetts Institute of Technology, Cambridge, United States; email: pjarillo@mit.edu; Q. Ma; Department of Physics, Boston College, Chestnut Hill, United States; email: qiong.ma@bc.edu		Nature Research	280836		NATUA	38123805	English	Nature	Article	Final		Scopus	2-s2.0-85180219327
Wang B.; Huang Z.; Xu X.; Fan S.; Zhao K.; Zhu J.	Wang, Biao (57836554100); Huang, Zhenqiao (57301638200); Xu, Xingchun (57204018246); Fan, Saifei (58286911500); Zhao, Kunlong (57911843700); Zhu, Jiaqi (12790824800)	57836554100; 57301638200; 57204018246; 58286911500; 57911843700; 12790824800	Giant thermal conductivity and strain thermal response of nitrogen substituted diamane: a machine-learning-based prediction	2024	Nanoscale	16	30		14387	14401	14	0	10.1039/d4nr01834f	https://www.scopus.com/inward/record.uri?eid=2-s2.0-85199062397&doi=10.1039%2fd4nr01834f&partnerID=40&md5=caab303782917f9a7b8e8490517cdc0d	National Key Laboratory of Science and Technology on Advanced Composites in Special Environments, Harbin Institute of Technology, Harbin, 150080, China; Zhengzhou Research Institute, Harbin Institute of Technology, Zhengzhou, 450000, China; Department of Physics, The Hong Kong University of Science and Technology, Clear Water Bay, Hong Kong, 999077, Hong Kong; Department of Physics, Institute for…	Wang B., National Key Laboratory of Science and Technology on Advanced Composites in Special Environments, Harbin Institute of Technology, Harbin, 150080, China, Zhengzhou Research Institute, Harbin Institute of Technology, Zhengzhou, 450000, China; Huang Z., Department of Physics, The Hong Kong University of Science and Technology, Clear Water Bay, Hong Kong, 999077, Hong Kong, Department of Phy…	With the ongoing trend of seeking miniaturization and enhanced performance for electronic devices, effective thermal management has emerged as a critical concern. The discovery and investigation of high thermal conductivity (κ) materials have proved to be pivotal in addressing this challenge. This study aims to explore the distinctive properties and potential applications of nitrogen substituted …		Boltzmann equation; Energy gap; Machine learning; Stress-strain curves; Tensile strain; Tensile strength; Thermal conductivity; nitrogen; Carbon and nitrogen; Diamond-like; Electronics devices; High thermal conductivity; Machine-learning; Miniaturisation; Performance; Property; Thermal response; Two-dimensional materials; article; atom; electric potential; electronic device; machine learning; min…	X. Xu; National Key Laboratory of Science and Technology on Advanced Composites in Special Environments, Harbin Institute of Technology, Harbin, 150080, China; email: hit_xxc@163.com; J. Zhu; National Key Laboratory of Science and Technology on Advanced Composites in Special Environments, Harbin Institute of Technology, Harbin, 150080, China; email: zhujq@hit.edu.cn		Royal Society of Chemistry	20403364			39011749	English	Nanoscale	Article	Final		Scopus	2-s2.0-85199062397
Huang K.; Cai X.; Shang R.; Yang W.; Shi X.; Wang J.; Chen H.; Xu Y.	Huang, Kai (58594635100); Cai, Xu (58072339700); Shang, Ruzhi (58072085800); Yang, Wei (56141488900); Shi, Xin (58735010500); Wang, Jun (57206678212); Chen, Huamin (57194012267); Xu, Yun (55695004100)	58594635100; 58072339700; 58072085800; 56141488900; 58735010500; 57206678212; 57194012267; 55695004100	Printed High-Adhesion Flexible Electrodes Based on an Interlocking Structure for Self-Powered Intelligent Movement Monitoring	2023	ACS Applied Materials and Interfaces	15	50		58583	58592	9	4	10.1021/acsami.3c13467	https://www.scopus.com/inward/record.uri?eid=2-s2.0-85180106329&doi=10.1021%2facsami.3c13467&partnerID=40&md5=75b1e7d4070b0910195693f058c7add7	Institute of Semiconductors, Chinese Academy of Sciences, Beijing, 100083, China; Fujian Key Laboratory of Functional Marine Sensing Materials, College of Materials and Chemical Engineering, Minjiang University, Fujian, Fuzhou, 350108, China; Beijing Key Laboratory of Inorganic Stretchable and Flexible Information Technology, Beijing, 100083, China	Huang K., Institute of Semiconductors, Chinese Academy of Sciences, Beijing, 100083, China, Beijing Key Laboratory of Inorganic Stretchable and Flexible Information Technology, Beijing, 100083, China; Cai X., Fujian Key Laboratory of Functional Marine Sensing Materials, College of Materials and Chemical Engineering, Minjiang University, Fujian, Fuzhou, 350108, China; Shang R., Fujian Key Laborato…	Two-dimensional transition metal carbide nitrides (MXenes) have been extensively explored in diverse areas, such as electrochemical energy storage and flexible electronics. Although the solution-processed MXene-based device has made significant achievements, it is still a challenge to develop large-scale and high-resolution printing methods for flexible printed electronics. In this work, we repor…	interface engineering; laser-induced graphene; machine learning; MXene; triboelectric nanogenerator	Adhesion; Adhesives; Carbides; Electrodes; Flexible electronics; Nanogenerators; Support vector machines; Transition metals; Triboelectricity; graphene; transition element; Flexible electrodes; Interface engineering; Interlocking structure; Laser induced; Laser-induced graphene; Machine-learning; Mxene; Nanogenerators; Self-powered; Triboelectric nanogenerator; adhesion; article; electrode; laser…	H. Chen; Institute of Semiconductors, Chinese Academy of Sciences, Beijing, 100083, China; email: chenhuamin@mju.edu.cn; Y. Xu; Institute of Semiconductors, Chinese Academy of Sciences, Beijing, 100083, China; email: xuyun@semi.ac.cn		American Chemical Society	19448244			38079512	English	ACS Appl. Mater. Interfaces	Article	Final		Scopus	2-s2.0-85180106329
Zomer A.; Ingham C.J.; Meijenfeldt F.A.B.V.; Doncel Á.E.; van de Kerkhof G.T.; Hamidjaja R.; Schouten S.; Schertel L.; Müller K.H.; Catón L.; Hahnke R.L.; Bolhuis H.; Vignolini S.; Dutilh B.E.	Zomer, Aldert (57199358873); Ingham, Colin J. (7004372711); Meijenfeldt, F.A. Bastiaan von (57211978585); Doncel, Álvaro Escobar (57208493392); van de Kerkhof, Gea T. (57170564400); Hamidjaja, Raditijo (57213221621); Schouten, Sanne (59224638000); Schertel, Lukas (57103095200); Müller, Karin H. (24470398900); Catón, Laura (56747969400); Hahnke, Richard L. (55819916800); Bolhuis, Henk (6603612326)…	57199358873; 7004372711; 57211978585; 57208493392; 57170564400; 57213221621; 59224638000; 57103095200; 24470398900; 56747969400; 55819916800; 6603612326; 24464531800; 6602113179	Structural color in the bacterial domain: The ecogenomics of a 2-dimensional optical phenotype	2024	Proceedings of the National Academy of Sciences of the United States of America	121	29	e2309757121				0	10.1073/pnas.2309757121	https://www.scopus.com/inward/record.uri?eid=2-s2.0-85198961406&doi=10.1073%2fpnas.2309757121&partnerID=40&md5=d0b5fe999ec2565b15b4ac8bfece1801	Division of Infectious Diseases and Immunology, Utrecht University, Utrecht, 3584 CL, Netherlands; Hoekmine Besloten Vennootschap, Utrecht, 3515 GJ, Netherlands; Theoretical Biology and Bioinformatics, Department of Biology, Science for Life, Utrecht University, Utrecht, 3584 CH, Netherlands; Department of Marine Microbiology & Biogeochemistry, Royal Netherlands Institute for Sea Research, ‘t, SZ…	Zomer A., Division of Infectious Diseases and Immunology, Utrecht University, Utrecht, 3584 CL, Netherlands; Ingham C.J., Hoekmine Besloten Vennootschap, Utrecht, 3515 GJ, Netherlands; Meijenfeldt F.A.B.V., Theoretical Biology and Bioinformatics, Department of Biology, Science for Life, Utrecht University, Utrecht, 3584 CH, Netherlands, Department of Marine Microbiology & Biogeochemistry, Royal N…	Structural color is an optical phenomenon resulting from light interacting with nanostructured materials. Although structural color (SC) is widespread in the tree of life, the underlying genetics and genomics are not well understood. Here, we collected and sequenced a set of 87 structurally colored bacterial isolates and 30 related strains lacking SC. Optical analysis of colonies indicated that d…		nanomaterial; uroporphyrin; area under the curve; Article; bacterial domain; bacterial genomics; bacterium; bacterium isolate; biosynthesis; carbohydrate metabolism; color; crystal structure; Flavobacterium; functional enrichment analysis; gene sequence; genome analysis; genome-wide association study; genomics; hidden Markov model; illumination; iridescence; living nanostructure; machine learning…	C.J. Ingham; Hoekmine Besloten Vennootschap, Utrecht, 3515 GJ, Netherlands; email: colinutrecht@gmail.com; S. Vignolini; Yusuf Hamied Department of Chemistry, University of Cambridge, Cambridge, CB2 1EW, United Kingdom; email: silvia.vignolini@mpikg.mpg.de; B.E. Dutilh; Theoretical Biology and Bioinformatics, Department of Biology, Science for Life, Utrecht University, Utrecht, 3584 CH, Netherlan…		National Academy of Sciences	278424		PNASA		English	Proc. Natl. Acad. Sci. U. S. A.	Article	Final	All Open Access; Hybrid Gold Open Access	Scopus	2-s2.0-85198961406
Agrawal S.; Wang B.; Wu Y.; Casanova D.; Prezhdo O.V.	Agrawal, Sraddha (57199946755); Wang, Bipeng (57225889869); Wu, Yifan (57226482779); Casanova, David (7006730028); Prezhdo, Oleg V. (57220003361)	57199946755; 57225889869; 57226482779; 7006730028; 57220003361	Photocatalytic activity of dual defect modified graphitic carbon nitride is robust to tautomerism: machine learning assisted ab initio quantum dynamics	2024	Nanoscale	16	18		8986	8995	9	2	10.1039/d4nr00606b	https://www.scopus.com/inward/record.uri?eid=2-s2.0-85190725923&doi=10.1039%2fd4nr00606b&partnerID=40&md5=d2dcb2148055504a9b94f712abdcc04d	Department of Chemistry, University of Southern California, Los Angeles, 90089, CA, United States; Department of Chemical Engineering, University of Southern California, Los Angeles, 90089, CA, United States; Donostia International Physics Center (DIPC), Euskadi, Donostia, 20018, Spain; IKERBASQUE, Basque Foundation for Science, Euskadi, Bilbao, 48009, Spain; Department of Physics and Astronomy, …	Agrawal S., Department of Chemistry, University of Southern California, Los Angeles, 90089, CA, United States; Wang B., Department of Chemical Engineering, University of Southern California, Los Angeles, 90089, CA, United States; Wu Y., Department of Chemistry, University of Southern California, Los Angeles, 90089, CA, United States; Casanova D., Donostia International Physics Center (DIPC), Eusk…	Two-dimensional graphitic carbon nitride (GCN) is a popular metal-free polymer for sustainable energy applications due to its unique structure and semiconductor properties. Dopants and defects are used to tune GCN, and dual defect modified GCN exhibits superior properties and enhanced photocatalytic efficiency in comparison to pristine or single defect GCN. We employ a multistep approach combinin…		Carbon nitride; Charge carriers; Defect states; Excited states; Machine learning; Molecular dynamics; Photocatalytic activity; Quantum theory; carbon; hydrogen; nanomaterial; polymer; Ab initio; Free polymers; Graphitic carbon nitrides; Machine-learning; Metal free; Nonadiabatic molecular dynamics; Photocatalytic activities; Quantum dynamics; Sustainable energy; Two-dimensional; ab initio calcula…	O.V. Prezhdo; Department of Chemistry, University of Southern California, Los Angeles, 90089, United States; email: prezhdo@usc.edu		Royal Society of Chemistry	20403364			38623607	English	Nanoscale	Article	Final		Scopus	2-s2.0-85190725923
Wu Y.; Duong N.T.; Chien Y.-C.; Liu S.; Ang K.-W.	Wu, Yangwu (57220040000); Duong, Ngoc Thanh (57201404913); Chien, Yu-Chieh (57192931507); Liu, Song (57226636748); Ang, Kah-Wee (8521972900)	57220040000; 57201404913; 57192931507; 57226636748; 8521972900	A Dynamic Memory for Reservoir Computing Utilizing Ion Migration in CuInP2S6	2024	Advanced Electronic Materials	10	1	2300481				1	10.1002/aelm.202300481	https://www.scopus.com/inward/record.uri?eid=2-s2.0-85178172444&doi=10.1002%2faelm.202300481&partnerID=40&md5=0b66c65f3110926eeaee80f1a0ae0c40	State Key Laboratory of Chemo/Biosensing and Chemometrics, College of Chemistry and Chemical Engineering, Hunan University, Changsha, 410082, China; Department of Electrical and Computer Engineering, National University of Singapore, 4 Engineering Drive 3, Singapore, 117583, Singapore	Wu Y., State Key Laboratory of Chemo/Biosensing and Chemometrics, College of Chemistry and Chemical Engineering, Hunan University, Changsha, 410082, China, Department of Electrical and Computer Engineering, National University of Singapore, 4 Engineering Drive 3, Singapore, 117583, Singapore; Duong N.T., Department of Electrical and Computer Engineering, National University of Singapore, 4 Engine…	Time-series analysis and forecasting play a vital role in the fields of economics and engineering. Neuromorphic computing, particularly recurrent neural networks (RNNs), has emerged as an effective approach to address these tasks. Reservoir computing (RC), a type of RNN, offers a powerful and efficient solution for handling nonlinear information in high-dimensional spaces and addressing temporal …	2D materials; copper ion conductivity; CuInP<sub>2</sub>S<sub>6</sub>; reservoir computing; temporal signal tasks	Copper; Indium compounds; Mean square error; Metal ions; Recurrent neural networks; Signal processing; Time series analysis; Van der Waals forces; 2d material; Copper ion conductivity; Copper ions; Dynamic memory; Ion conductivities; Neuromorphic computing; Reservoir Computing; Root mean square errors; Temporal signal task; Temporal signals; Copper compounds	S. Liu; State Key Laboratory of Chemo/Biosensing and Chemometrics, College of Chemistry and Chemical Engineering, Hunan University, Changsha, 410082, China; email: liusong@hnu.edu.cn; K.-W. Ang; Department of Electrical and Computer Engineering, National University of Singapore, Singapore, 4 Engineering Drive 3, 117583, Singapore; email: eleakw@nus.edu.sg		John Wiley and Sons Inc	2199160X				English	Adv. Electron. Mater.	Article	Final	All Open Access; Gold Open Access	Scopus	2-s2.0-85178172444
Chong M.; Rhee T.G.; Khim Y.G.; Jung M.-H.; Kim Y.-M.; Jeong H.Y.; Kim H.-S.; Chang Y.J.; Kim H.J.	Chong, Minsu (58115787000); Rhee, Tae Gyu (57837965000); Khim, Yeong Gwang (58028526300); Jung, Min-Hyoung (57223321091); Kim, Young-Min (57194113984); Jeong, Hu Young (56463365400); Kim, Heung-Sik (55653208600); Chang, Young Jun (7501842800); Kim, Hyuk Jin (56783254500)	58115787000; 57837965000; 58028526300; 57223321091; 57194113984; 56463365400; 55653208600; 7501842800; 56783254500	Machine-learning-empowered identification of initial growth modes for 2D transition metal dichalcogenide thin films	2024	Applied Surface Science	669		160547				0	10.1016/j.apsusc.2024.160547	https://www.scopus.com/inward/record.uri?eid=2-s2.0-85196666616&doi=10.1016%2fj.apsusc.2024.160547&partnerID=40&md5=aaef392942f03f11f76a51abbdaf8309	Department of Physics, University of Seoul, Seoul, 02504, South Korea; Department of Smart Cities, University of Seoul, Seoul, 02504, South Korea; Center for Spintronics, Korea Institute of Science and Technology (KIST), Seoul, 02792, South Korea; Department of Energy Science, Sungkyunkwan University (SKKU), Suwon, 16419, South Korea; Graduate School of Semiconductor Materials and Devices Enginee…	Chong M., Department of Physics, University of Seoul, Seoul, 02504, South Korea; Rhee T.G., Department of Physics, University of Seoul, Seoul, 02504, South Korea, Department of Smart Cities, University of Seoul, Seoul, 02504, South Korea, Center for Spintronics, Korea Institute of Science and Technology (KIST), Seoul, 02792, South Korea; Khim Y.G., Department of Physics, University of Seoul, Seou…	In situ reflection high-energy electron diffraction (RHEED) is a powerful technique for monitoring surface states and offers invaluable insights into thin film growth. However, extracting hidden features and subtle changes from its vast data remains as a challenge. This work bridges the gap by employing machine learning (ML)-empowered RHEED analysis to elucidate the growth dynamics of two-dimensi…	Growth mode; Machine learning; MBE; Principal component analysis; RHEED; Transition metal dichalcogenide	Film growth; Molecular beam epitaxy; Principal component analysis; Reflection high energy electron diffraction; Selenium compounds; Thin films; Transition metals; Electron diffraction analysis; Growth dynamics; Growth modes; Machine-learning; Principal-component analysis; Reflection high-energy electron diffraction; Situ reflection; Thin films growth; Thin-films; Transition metal dichalcogenides …	Y.J. Chang; Department of Physics, University of Seoul, Seoul, 02504, South Korea; email: yjchang@uos.ac.kr; H.J. Kim; Department of Physics, University of Seoul, Seoul, 02504, South Korea; email: gurwls0104@uos.ac.kr		Elsevier B.V.	1694332		ASUSE		English	Appl Surf Sci	Article	Final		Scopus	2-s2.0-85196666616
Himmet F.; Surucu G.; Lisesivdin S.B.; Surucu O.; Altuntas G.; Bostan B.; Gencer A.	Himmet, F. (59203558400); Surucu, G. (35957498000); Lisesivdin, S.B. (16242267700); Surucu, O. (59204263700); Altuntas, G. (56192995000); Bostan, B. (6506652588); Gencer, A. (55780532700)	59203558400; 35957498000; 16242267700; 59204263700; 56192995000; 6506652588; 55780532700	Innovative 2D materials for efficient photocatalysis: A comparative study for WSi2N4, WGe2N4, and their janus counterpart WSiGeN4 monolayers	2024	International Journal of Hydrogen Energy	78			761	772	11	0	10.1016/j.ijhydene.2024.06.304	https://www.scopus.com/inward/record.uri?eid=2-s2.0-85197521077&doi=10.1016%2fj.ijhydene.2024.06.304&partnerID=40&md5=f8f802e0a7732d370708ebea84512164	Graduate School of Natural and Applied Sciences, Gazi University, Ankara, 06500, Turkey; Department of Energy Systems Engineering, Faculty of Technology, Gazi University, Ankara, 06500, Turkey; Department of Physics, Faculty of Science, Gazi University, Ankara, 06500, Turkey; Department of Electrical and Electronics Engineering, Atilim University, Ankara, 06836, Turkey; Department of Metallurgica…	Himmet F., Graduate School of Natural and Applied Sciences, Gazi University, Ankara, 06500, Turkey; Surucu G., Department of Energy Systems Engineering, Faculty of Technology, Gazi University, Ankara, 06500, Turkey; Lisesivdin S.B., Department of Physics, Faculty of Science, Gazi University, Ankara, 06500, Turkey; Surucu O., Department of Electrical and Electronics Engineering, Atilim University,…	In pursuit of environmentally friendly and effective photocatalytic materials for water splitting, this research paper presents a thorough evaluation of WSi2N4, WGe2N4, and their Janus counterpart WSiGeN4 monolayers through the application of Density Functional Theory. The study elucidates the optical, electronic, and structural characteristics of these monolayers, thereby demonstrating their pot…	Density functional theory; Electronic properties; MA<sub>2</sub>Z<sub>4</sub> monolayers; Machine learning force fields (MLFF); pH-dependent redox reaction levels; Photocatalytic water splitting	Absorption spectroscopy; Electronic properties; Energy gap; Molecular dynamics; Monolayers; Optical properties; Reaction kinetics; Redox reactions; Solar energy; Thermodynamic stability; Comparatives studies; Density-functional-theory; Forcefields; MA2Z4 monolayer; Machine learning force field; Machine-learning; PH-dependent; Ph-dependent redox reaction level; Photocatalytic materials; Photocatal…	G. Surucu; Department of Energy Systems Engineering, Faculty of Technology, Gazi University, Ankara, 06500, Turkey; email: gokhansurucu@gazi.edu.tr		Elsevier Ltd	3603199		IJHED		English	Int J Hydrogen Energy	Article	Final		Scopus	2-s2.0-85197521077
Jameer Basha S.K.; Ajith Jubilson E.	Jameer Basha, S.K. (58848584900); Ajith Jubilson, E. (56440016500)	58848584900; 56440016500	Regressive Multi-Scale BiGRU Model for Work Function Prediction of MXene Materials With Oppositional Learning-Based Optimization	2024	IEEE Access	12			105550	105565	15	0	10.1109/ACCESS.2024.3435682	https://www.scopus.com/inward/record.uri?eid=2-s2.0-85200254064&doi=10.1109%2fACCESS.2024.3435682&partnerID=40&md5=bc4178a0e78488b01fad3cf83f47a967	VIT-AP University, School of Computer Science and Engineering, Andhra Pradesh, Amaravati, Guntur, 522237, India	Jameer Basha S.K., VIT-AP University, School of Computer Science and Engineering, Andhra Pradesh, Amaravati, Guntur, 522237, India; Ajith Jubilson E., VIT-AP University, School of Computer Science and Engineering, Andhra Pradesh, Amaravati, Guntur, 522237, India	MXenes are two-dimensional transition metal carbides and nitrides with variable compositions and complex chemical properties. MXenes are used in various applications such as electronics, energy storage, and catalysis due to their highly tunable electrical, optical, and physical characteristics and composition adaptability. The applicability of MXenes for these applications can be determined by it…	BiGRUW; deep feature selection; deep learning; ensemble model; MAE; MSE; MXenes; oppositional gazelle transition algorithm; prediction; RMDAC; RÂ²; work function	Carbides; Convolution; Decision trees; Deep learning; Digital storage; Feature extraction; Mean square error; Nearest neighbor search; Neural networks; Transition metals; Work function; Accuracy; Adaptation models; BiGRUW; Computational modelling; Deep feature selection; Deep learning; Ensemble models; Features extraction; Features selection; Mean absolute error; Mean squared error; Mxenes; Oppos…	E. Ajith Jubilson; VIT-AP University, School of Computer Science and Engineering, Guntur, Andhra Pradesh, Amaravati, 522237, India; email: ajithjubilsonb.tech@gmail.com		Institute of Electrical and Electronics Engineers Inc.	21693536				English	IEEE Access	Article	Final	All Open Access; Gold Open Access	Scopus	2-s2.0-85200254064
Ahmed R.; Calandra R.; Marvi H.	Ahmed, Reza (57212477358); Calandra, Roberto (55418579600); Marvi, Hamid (55922344700)	57212477358; 55418579600; 55922344700	Learning to Control a Three-Dimensional Ferrofluidic Robot	2024	Soft Robotics	11	2		218	229	11	1	10.1089/soro.2023.0005	https://www.scopus.com/inward/record.uri?eid=2-s2.0-85176338758&doi=10.1089%2fsoro.2023.0005&partnerID=40&md5=f836142616a51eb9e3738ec69b1b8c31	School for Engineering of Matter, Transport & Energy, Arizona State University, Tempe, AZ, United States; Learning, Adaptive Systems, and Robotics (LASR) Lab, TU Dresden, Dresden, Germany; The Centre for Tactile Internet with Human-in-the-Loop (CeTI), Dresden, Germany	Ahmed R., School for Engineering of Matter, Transport & Energy, Arizona State University, Tempe, AZ, United States; Calandra R., Learning, Adaptive Systems, and Robotics (LASR) Lab, TU Dresden, Dresden, Germany, The Centre for Tactile Internet with Human-in-the-Loop (CeTI), Dresden, Germany; Marvi H., School for Engineering of Matter, Transport & Energy, Arizona State University, Tempe, AZ, Unite…	In recent years, ferrofluids have found increased popularity as a material for medical applications, such as ocular surgery, gastrointestinal surgery, and cancer treatment, among others. Ferrofluidic robots are multifunctional and scalable, exhibit fluid properties, and can be controlled remotely; thus, they are particularly advantageous for such medical tasks. Previously, ferrofluidic robot cont…	Bayesian optimization; liquid droplet robot; liquid robotics; magnetic control	Drops; Electromagnetic fields; Learning systems; Medical applications; Position control; Surgery; Surgical equipment; 'current; Bayesian optimization; Fluid property; Gastrointestinal; Liquid droplet robot; Liquid droplets; Liquid robotic; Magnetic control; Robots control; Two-dimensional; Robots	H. Marvi; School for Engineering of Matter, Transport & Energy, Arizona State University, Tempe, 551 E. Tyler Mall, Room ERC 365, PO Box 876106, 85287-6106, United States; email: hmarvi@asu.edu		Mary Ann Liebert Inc.	21695172			37870771	English	Soft Robotics	Article	Final		Scopus	2-s2.0-85176338758
Xin C.; Yin Y.; Song B.; Fan Z.; Song Y.; Pan F.	Xin, Chao (55903604500); Yin, Yaohui (58080497700); Song, Bingqian (56765056400); Fan, Zhen (57210322725); Song, Yongli (57208253240); Pan, Feng (59157651800)	55903604500; 58080497700; 56765056400; 57210322725; 57208253240; 59157651800	Machine learning-accelerated discovery of novel 2D ferromagnetic materials with strong magnetization	2023	Chip	2	4	100071				0	10.1016/j.chip.2023.100071	https://www.scopus.com/inward/record.uri?eid=2-s2.0-85180941797&doi=10.1016%2fj.chip.2023.100071&partnerID=40&md5=b3dc2bce8a8b1fa8c45bf48dc26b1e84	School of Science, Changchun University of Science and Technology, Jilin Key Laboratory of Solid-State Laser Technology and Application, Changchun, 130022, China; School of Advanced Materials, Peking University Shenzhen Graduate School, Shenzhen, 518055, China; Center for Lattice Defectronics & Department of Physics, KAIST, Daejeon, 34141, South Korea; School of Energy and Power Engineering, Jian…	Xin C., School of Science, Changchun University of Science and Technology, Jilin Key Laboratory of Solid-State Laser Technology and Application, Changchun, 130022, China, School of Advanced Materials, Peking University Shenzhen Graduate School, Shenzhen, 518055, China; Yin Y., School of Science, Changchun University of Science and Technology, Jilin Key Laboratory of Solid-State Laser Technology a…	Two-dimensional ferromagnetic (2DFM) semiconductors (metals, half-metals, and so on) are important materials for next-generation nano-electronic and nano-spintronic devices. However, these kinds of materials remain scarce, “trial and error” experiments and calculations are both time-consuming and expensive. In the present work, in order to obtain the optimal 2DFM materials with strong magnetizati…	2D ferromagnetic; DFT; High through-put screening; Machine learning; Model interpretability	Chlorine compounds; Chromium compounds; Ferromagnetic materials; Ferromagnetism; Germanium compounds; Iron compounds; Machine learning; Magnetic moments; Manganese compounds; Regression analysis; 2d ferromagnetic; DFT; Ferromagnetics; Half metals; High through-put screening; Interpretability; Machine-learning; Model interpretability; Semiconductor metals; Through put; Magnetization	C. Xin; School of Science, Changchun University of Science and Technology, Jilin Key Laboratory of Solid-State Laser Technology and Application, Changchun, 130022, China; email: xinchao@pkusz.edu.cn		Academic Press	27094723				English	Chip.	Article	Final	All Open Access; Gold Open Access	Scopus	2-s2.0-85180941797
Chaerony Siffa I.; Becker M.M.; Weltmann K.-D.; Trieschmann J.	Chaerony Siffa, Ihda (57744565700); Becker, Markus M (57189635620); Weltmann, Klaus-Dieter (9238202100); Trieschmann, Jan (48762047100)	57744565700; 57189635620; 9238202100; 48762047100	Towards a machine-learned Poisson solver for low-temperature plasma simulations in complex geometries	2024	Machine Learning: Science and Technology	5	2	25031				0	10.1088/2632-2153/ad4230	https://www.scopus.com/inward/record.uri?eid=2-s2.0-85193025583&doi=10.1088%2f2632-2153%2fad4230&partnerID=40&md5=c54d2607e55ac4d0895de40228b35f70	Leibniz Institute for Plasma Science and Technology (INP), Felix-Hausdorff-Straße 2, Greifswald, 17489, Germany; Department of Electrical and Information Engineering, Kiel University, Kaiserstraße 2, Kiel, 24143, Germany	Chaerony Siffa I., Leibniz Institute for Plasma Science and Technology (INP), Felix-Hausdorff-Straße 2, Greifswald, 17489, Germany, Department of Electrical and Information Engineering, Kiel University, Kaiserstraße 2, Kiel, 24143, Germany; Becker M.M., Leibniz Institute for Plasma Science and Technology (INP), Felix-Hausdorff-Straße 2, Greifswald, 17489, Germany; Weltmann K.-D., Leibniz Institut…	Poisson’s equation plays an important role in modeling many physical systems. In electrostatic self-consistent low-temperature plasma (LTP) simulations, Poisson’s equation is solved at each simulation time step, which can amount to a significant computational cost for the entire simulation. In this paper, we describe the development of a generic machine-learned Poisson solver specifically designe…	deep learning; hybrid CNN-transformer architecture; learned solvers; partial differential equations; Poisson’s equation	Complex networks; Deep learning; Dielectric materials; Network architecture; Poisson equation; Temperature; Complex geometries; Deep learning; Hybrid CNN-transformer architecture; Iterative solvers; Learned solver; Low temperature plasmas; Plasma-Simulation; Poisson solvers; Poisson’s equation; Reactor geometries; Geometry	I. Chaerony Siffa; Leibniz Institute for Plasma Science and Technology (INP), Greifswald, Felix-Hausdorff-Straße 2, 17489, Germany; email: ihda.chaeronysiffa@inp-greifswald.de		Institute of Physics	26322153				English	Mach. Learn.: Sci. Technol.	Article	Final	All Open Access; Gold Open Access	Scopus	2-s2.0-85193025583
Roccapriore K.M.; Ziatdinov M.; Lupini A.R.; Singh A.P.; Philipose U.; Kalinin S.V.	Roccapriore, Kevin M. (57201673583); Ziatdinov, Maxim (55629179200); Lupini, Andrew R. (6701815160); Singh, Abhay P. (56723197600); Philipose, Usha (12646142300); Kalinin, Sergei V. (7004371768)	57201673583; 55629179200; 6701815160; 56723197600; 12646142300; 7004371768	Discovering invariant spatial features in electron energy loss spectroscopy images on the mesoscopic and atomic levels	2024	Journal of Applied Physics	135	11	114303				0	10.1063/5.0193607	https://www.scopus.com/inward/record.uri?eid=2-s2.0-85188697093&doi=10.1063%2f5.0193607&partnerID=40&md5=234498a364163b00e34084abb0c76712	Center for Nanophase Materials Sciences, Oak Ridge National Laboratory, Oak Ridge, 37831, TN, United States; Physical Sciences Division, Pacific Northwest National Laboratory, Richland, 99352, WA, United States; Department of Physics, University of North Texas, Denton, 76203, TX, United States; Intel Corporation, Ronler Campus, Hillsboro, 97124, OR, United States; Department of Materials Science …	Roccapriore K.M., Center for Nanophase Materials Sciences, Oak Ridge National Laboratory, Oak Ridge, 37831, TN, United States; Ziatdinov M., Physical Sciences Division, Pacific Northwest National Laboratory, Richland, 99352, WA, United States; Lupini A.R., Center for Nanophase Materials Sciences, Oak Ridge National Laboratory, Oak Ridge, 37831, TN, United States; Singh A.P., Department of Physics…	Over the last two decades, Electron Energy Loss Spectroscopy (EELS) imaging with a scanning transmission electron microscope has emerged as a technique of choice for visualizing complex chemical, electronic, plasmonic, and phononic phenomena in complex materials and structures. The availability of the EELS data necessitates the development of methods to analyze multidimensional data sets with com…		Cluster analysis; Data visualization; Dissociation; Electron emission; Electron scattering; Energy dissipation; Multivariant analysis; Plasmonics; Spatial variables measurement; Transmission electron microscopy; Atomic levels; Complex chemicals; Data set; Electron energy-loss spectroscopies; Mesoscopic levels; Plasmonics; Scanning transmission electron microscopes; Spatial features; Spatial struc…			American Institute of Physics	218979		JAPIA		English	J Appl Phys	Article	Final	All Open Access; Green Open Access; Hybrid Gold Open Access	Scopus	2-s2.0-85188697093
Luo Y.; Cao H.; Li M.; Yuan H.; Liu H.	Luo, Yufeng (57340674000); Cao, Haibin (58883025100); Li, Mengke (57226701113); Yuan, Hongmei (57218627873); Liu, Huijun (8635551500)	57340674000; 58883025100; 57226701113; 57218627873; 8635551500	Tuning the lattice thermal conductivity of Janus SnSSe by interlayer twisting: a machine-learning-based study	2024	New Journal of Physics	26	4	43013				0	10.1088/1367-2630/ad3c66	https://www.scopus.com/inward/record.uri?eid=2-s2.0-85190779163&doi=10.1088%2f1367-2630%2fad3c66&partnerID=40&md5=32b291f4d663785c13fe3a69fe4532d7	Key Laboratory of Artificial Micro-, Nano-Structures of Ministry of Education, School of Physics and Technology, Wuhan University, Wuhan, 430072, China	Luo Y., Key Laboratory of Artificial Micro-, Nano-Structures of Ministry of Education, School of Physics and Technology, Wuhan University, Wuhan, 430072, China; Cao H., Key Laboratory of Artificial Micro-, Nano-Structures of Ministry of Education, School of Physics and Technology, Wuhan University, Wuhan, 430072, China; Li M., Key Laboratory of Artificial Micro-, Nano-Structures of Ministry of Ed…	Twisted two-dimensional materials have recently attracted tremendous interest owing to their unique structures and fantastic electronic properties. However, the effect of interlayer twisting on the phonon transport properties is less known, especially for the twist-angle-dependent lattice thermal conductivity ( κ L ). Using the emerging Janus SnSSe bilayer as a prototypical example, we develop an…	interlayer twisting; Janus bilayer; lattice thermal conductivity; machine learning; two-dimensional materials	Boltzmann equation; Crystal lattices; Electronic properties; Machine learning; Phonons; Selenium compounds; Thermal conductivity; Angle-dependent; Bi-layer; Interlayer twisting; Janus bilayer; Lattice thermal conductivity; Learning potential; Machine-learning; Phonon transport; Twist angles; Two-dimensional materials; Tin compounds	H. Liu; Key Laboratory of Artificial Micro-, Nano-Structures of Ministry of Education, School of Physics and Technology, Wuhan University, Wuhan, 430072, China; email: phlhj@whu.edu.cn		Institute of Physics	13672630				English	New J. Phys.	Article	Final	All Open Access; Gold Open Access	Scopus	2-s2.0-85190779163
Wang Y.; Brocks G.; Er S.	Wang, Yatong (57204573957); Brocks, Geert (7004201878); Er, Süleyman (26025593600)	57204573957; 7004201878; 26025593600	Data-Driven Discovery of Intrinsic Direct-Gap 2D Materials as Potential Photocatalysts for Efficient Water Splitting	2024	ACS Catalysis	14	3		1336	1350	14	7	10.1021/acscatal.3c05181	https://www.scopus.com/inward/record.uri?eid=2-s2.0-85182586018&doi=10.1021%2facscatal.3c05181&partnerID=40&md5=5fee8551eba25a9db382ef31d07a5188	DIFFER─Dutch Institute for Fundamental Energy Research, De Zaale 20, Eindhoven, 5612 AJ, Netherlands; Materials Simulation and Modeling, Department of Applied Physics, Eindhoven University of Technology, Eindhoven, 5600 MB, Netherlands; Computational Chemical Physics, Faculty of Science and Technology and MESA+ Institute for Nanotechnology, University of Twente, Enschede, 7500 AE, Netherlands	Wang Y., DIFFER─Dutch Institute for Fundamental Energy Research, De Zaale 20, Eindhoven, 5612 AJ, Netherlands, Materials Simulation and Modeling, Department of Applied Physics, Eindhoven University of Technology, Eindhoven, 5600 MB, Netherlands; Brocks G., Materials Simulation and Modeling, Department of Applied Physics, Eindhoven University of Technology, Eindhoven, 5600 MB, Netherlands, Computa…	Intrinsic direct-gap two-dimensional (2D) materials hold great promise as photocatalysts, advancing the application of photocatalytic water splitting for hydrogen production. However, the time- and resource-efficient exploration and identification of such 2D materials from a vast compositional and structural chemical space present significant challenges within the realm of materials science resea…	2D photocatalysts; data-driven materials discovery; direct-gap 2D materials; high-throughput DFT calculations; photocatalytic hydrogen production	Conversion efficiency; Density functional theory; Hybrid materials; Hydrogen production; Materials properties; Photocatalytic activity; Solar power generation; 2d photocatalyst; Chemical space; Data driven; Data-driven material discovery; Density-functional theory calculations; Direct-gap 2d material; High-throughput; High-throughput density functional theory calculation; Photocatalytic hydrogen …	S. Er; DIFFER─Dutch Institute for Fundamental Energy Research, Eindhoven, De Zaale 20, 5612 AJ, Netherlands; email: s.er@differ.nl		American Chemical Society	21555435		ACCAC		English	ACS Catal.	Article	Final	All Open Access; Green Open Access	Scopus	2-s2.0-85182586018
Golbabaei M.H.; Varnoosfaderani M.S.; Hemmati F.; Barati M.R.; Pishbin F.; Seyyed Ebrahimi S.A.	Golbabaei, Mohammad Hossein (57964601200); Varnoosfaderani, Mohammadreza Saeidi (59126781500); Hemmati, Farshid (57964048700); Barati, Mohammad Reza (57125733800); Pishbin, Fatemehsadat (34772060900); Seyyed Ebrahimi, Seyyed Ali (6505838045)	57964601200; 59126781500; 57964048700; 57125733800; 34772060900; 6505838045	Machine learning-guided morphological property prediction of 2D electrospun scaffolds: the effect of polymer chemical composition and processing parameters	2024	RSC Advances	14	22		15178	15199	21	0	10.1039/d4ra01257g	https://www.scopus.com/inward/record.uri?eid=2-s2.0-85193081628&doi=10.1039%2fd4ra01257g&partnerID=40&md5=1d7f2b8047e38ad78614596c5aeefb63	School of Metallurgy and Materials Engineering, College of Engineering, University of Tehran, Tehran, Iran; School of Metallurgy and Materials Engineering, Iran University of Science and Technology, Tehran, Iran; Advanced Magnetic Materials Research Center, School of Metallurgy and Materials Engineering, College of Engineering, University of Tehran, Tehran, Iran	Golbabaei M.H., School of Metallurgy and Materials Engineering, College of Engineering, University of Tehran, Tehran, Iran; Varnoosfaderani M.S., School of Metallurgy and Materials Engineering, Iran University of Science and Technology, Tehran, Iran; Hemmati F., School of Metallurgy and Materials Engineering, College of Engineering, University of Tehran, Tehran, Iran; Barati M.R., School of Metal…	Among various methods for fabricating polymeric tissue engineering scaffolds, electrospinning stands out as a relatively simple technique widely utilized in research. Numerous studies have delved into understanding how electrospinning processing parameters and specific polymeric solutions affect the physical features of the resulting scaffolds. However, owing to the complexity of these interactio…		Biocompatibility; Biopolymers; Classification (of information); Fibers; Forecasting; Learning algorithms; Machine learning; Polyvinyl alcohols; Scaffolds (biology); Scanning electron microscopy; Chemical compositions; Chemicals processing; Electrospun scaffolds; Fiber conductivities; Fiber diameters; Machine-learning; Morphological properties; Polymer chemicals; Processing parameters; Property pr…	F. Pishbin; School of Metallurgy and Materials Engineering, College of Engineering, University of Tehran, Tehran, Iran; email: fspishbin@ut.ac.ir; S.A. Seyyed Ebrahimi; Advanced Magnetic Materials Research Center, School of Metallurgy and Materials Engineering, College of Engineering, University of Tehran, Tehran, Iran; email: saseyyed@ut.ac.ir		Royal Society of Chemistry	20462069		RSCAC		English	RSC Adv.	Article	Final	All Open Access; Gold Open Access	Scopus	2-s2.0-85193081628
Akhond M.R.; Islam M.J.; Irfan A.; Sharif A.	Akhond, Md Rajbanul (57999264100); Islam, Md Jahidul (57215368678); Irfan, Ahmad (23397010300); Sharif, Ahmed (7005531364)	57999264100; 57215368678; 23397010300; 7005531364	2D-2D Nanoheterostructure of an Exposed {001}-Facet CuO and MoS2 Based Bifunctional Catalyst Showing Excellent Surface Chemistry and Conductivity for Cathodic CO2 Reduction	2023	ACS Omega	8	40		37353	37368	15	0	10.1021/acsomega.3c05213	https://www.scopus.com/inward/record.uri?eid=2-s2.0-85174896953&doi=10.1021%2facsomega.3c05213&partnerID=40&md5=d01e5260c75f5f6d9322630f290f8c68	Department of Materials and Metallurgical Engineering, Bangladesh University of Engineering & Technology, Dhaka, 1000, Bangladesh; Department of Chemistry, College of Science, King Khalid University, Abha, 61413, Saudi Arabia	Akhond M.R., Department of Materials and Metallurgical Engineering, Bangladesh University of Engineering & Technology, Dhaka, 1000, Bangladesh; Islam M.J., Department of Materials and Metallurgical Engineering, Bangladesh University of Engineering & Technology, Dhaka, 1000, Bangladesh; Irfan A., Department of Chemistry, College of Science, King Khalid University, Abha, 61413, Saudi Arabia; Sharif…	A novel CuO-MoS2 based heterostructure catalyst model system is proposed where a CuO nanosheet with exposed {001} facet with proper termination is the active surface for the catalysis and a MoS2 nanosheet is the supporting layer. Density functional theory (DFT) calculations were performed to validate the model. The MoS2 bilayer forms a stable heterostructure with {001} faceted CuO with different …			A. Sharif; Department of Materials and Metallurgical Engineering, Bangladesh University of Engineering & Technology, Dhaka, 1000, Bangladesh; email: asharif@mme.buet.ac.bd		American Chemical Society	24701343				English	ACS Omega	Article	Final	All Open Access; Gold Open Access	Scopus	2-s2.0-85174896953
Cui C.; Zhang Y.; Ouyang T.; Tang C.; He C.; Li J.; Chen M.; Zhong J.	Cui, Chunfeng (57219651371); Zhang, Yuwen (58001100800); Ouyang, Tao (57204470340); Tang, Chao (56529935400); He, Chaoyu (40561247600); Li, Jin (56117987500); Chen, Mingxing (57208605266); Zhong, Jianxing (58429149000)	57219651371; 58001100800; 57204470340; 56529935400; 40561247600; 56117987500; 57208605266; 58429149000	Machine learning interatomic potentials as efficient tools for obtaining reasonable phonon dispersions and accurate thermal conductivity: A case study of typical two-dimensional materials	2023	Applied Physics Letters	123	15	152201				6	10.1063/5.0173967	https://www.scopus.com/inward/record.uri?eid=2-s2.0-85174223136&doi=10.1063%2f5.0173967&partnerID=40&md5=a66087f9825780f73416867a0e3c0588	Hunan Key Laboratory for Micro-Nano Energy Materials and Device, School of Physics and Optoelectronics, Xiangtan University, Hunan, Xiangtan, 411105, China; Key Laboratory for Matter Microstructure and Function of Hunan Province, Key Laboratory of Low-Dimensional Quantum Structures and Quantum Control of Ministry of Education, School of Physics and Electronics, Hunan Normal University, Changsha, …	Cui C., Hunan Key Laboratory for Micro-Nano Energy Materials and Device, School of Physics and Optoelectronics, Xiangtan University, Hunan, Xiangtan, 411105, China; Zhang Y., Hunan Key Laboratory for Micro-Nano Energy Materials and Device, School of Physics and Optoelectronics, Xiangtan University, Hunan, Xiangtan, 411105, China; Ouyang T., Hunan Key Laboratory for Micro-Nano Energy Materials and…	The accurate description of phonon dispersion of two-dimensional (2D) materials demonstrates significance in many research fields of condensed matter physics. In this paper, we systematically calculate the phonon spectra and transport properties of six representative 2D materials (encompassing single-element and binary compounds with flat, buckled, and puckered backbone geometries) by means of de…		Acoustic dispersion; Dispersions; Electron-phonon interactions; Layered semiconductors; Machine learning; Molybdenum compounds; Silicon carbide; Strain measurement; Thermal conductivity; Case-studies; Density-functional theory calculations; Interatomic potential; Learning potential; Machine-learning; Moment tensors; Phonon dispersions; Pure densities; Quadratic dispersion; Two-dimensional materia…	T. Ouyang; Hunan Key Laboratory for Micro-Nano Energy Materials and Device, School of Physics and Optoelectronics, Xiangtan University, Xiangtan, Hunan, 411105, China; email: ouyangtao@xtu.edu.cn; C. Tang; Hunan Key Laboratory for Micro-Nano Energy Materials and Device, School of Physics and Optoelectronics, Xiangtan University, Xiangtan, Hunan, 411105, China; email: tang_chao@xtu.edu.cn; J. Zhon…		American Institute of Physics Inc.	36951		APPLA		English	Appl Phys Lett	Article	Final		Scopus	2-s2.0-85174223136
Kuznetsova N.; Sagirova Z.; Suvorov A.; Dhif I.; Gognieva D.; Afina B.; Poltavskaya M.; Sedov V.; Chomakhidze P.; Kopylov P.	Kuznetsova, Natalia (57217866769); Sagirova, Zhanna (57217872794); Suvorov, Aleksandr (57213827983); Dhif, Ines (57459733100); Gognieva, Daria (57194189676); Afina, Bestavashvili (58096509700); Poltavskaya, Maria (57278205600); Sedov, Vsevolod (7103244584); Chomakhidze, Petr (56037717000); Kopylov, Philippe (6507736224)	57217866769; 57217872794; 57213827983; 57459733100; 57194189676; 58096509700; 57278205600; 7103244584; 56037717000; 6507736224	A screening method for predicting left ventricular dysfunction based on spectral analysis of a single-channel electrocardiogram using machine learning algorithms	2023	Biomedical Signal Processing and Control	86		105219				1	10.1016/j.bspc.2023.105219	https://www.scopus.com/inward/record.uri?eid=2-s2.0-85166967462&doi=10.1016%2fj.bspc.2023.105219&partnerID=40&md5=9ea46e48d22a17480bd161bf612e727c	World-Class Research Center “Digital biodesign and personalized healthcare”, Sechenov First Moscow State Medical University, Moscow, Russian Federation; Department of Cardiology, Functional and Ultrasound Diagnostics of N.V. Sklifosovsky Institute for Clinical Medicine, I.M. Sechenov First Moscow State Medical University, Moscow, Russian Federation; Centre for Analysis of Complex Systems, Researc…	Kuznetsova N., World-Class Research Center “Digital biodesign and personalized healthcare”, Sechenov First Moscow State Medical University, Moscow, Russian Federation, Department of Cardiology, Functional and Ultrasound Diagnostics of N.V. Sklifosovsky Institute for Clinical Medicine, I.M. Sechenov First Moscow State Medical University, Moscow, Russian Federation; Sagirova Z., Department of Cardi…	Background: Analysis of a single-channel electrocardiogram can potentially be used as a screening method to detect systolic and diastolic dysfunction of the left ventricle. The purpose of our study was to develop a new screening method for detecting a decrease in systolic and/or diastolic function of the left ventricle based on single-channel ECG and pulse wave recording using machine learning me…	Diastolic function; Electrocardiogram; Machine learning; Portable ECG monitor; Systolic function	Cardiology; Forestry; Learning algorithms; Machine learning; Regression analysis; Spectrum analysis; Diastolic dysfunction; Diastolic function; ECG monitor; Left ventricles; Machine-learning; Portable ECG monitor; Pulse-wave; Screening methods; Single channels; Systolic function; adult; area under the curve; Article; atrial fibrillation; blood flow velocity; body surface; diabetes mellitus; diagn…	N. Kuznetsova; World-Class Research Center “Digital biodesign and personalized healthcare”, Sechenov First Moscow State Medical University, Moscow, Russian Federation; email: tusia.13@bk.ru		Elsevier Ltd	17468094				English	Biomed. Signal Process. Control	Article	Final		Scopus	2-s2.0-85166967462
Soini A.-J.; Kukkonen I.T.; Suhonen H.; Lukić B.; Kohout T.; Luttinen A.V.	Soini, A.-J. (57199854443); Kukkonen, I.T. (7003713931); Suhonen, H. (9045403300); Lukić, B. (57023726200); Kohout, T. (6701441418); Luttinen, A.V. (6506383142)	57199854443; 7003713931; 9045403300; 57023726200; 6701441418; 6506383142	Investigation of the porosity of L/LL4 ordinary chondrite Bjurböle using synchrotron radiation microtomography and scanning electron microscopy: Implications for parent body evolution	2023	Physics of the Earth and Planetary Interiors	343		107087				3	10.1016/j.pepi.2023.107087	https://www.scopus.com/inward/record.uri?eid=2-s2.0-85172206971&doi=10.1016%2fj.pepi.2023.107087&partnerID=40&md5=1d1a0745609436087dec5756554b0d95	Department of Geosciences and Geography, University of Helsinki, P.O. Box 68, Helsinki, FI-00014, Finland; Department of Physics, University of Helsinki, P.O. Box 64, Helsinki, FI-00014, Finland; ESRF – The European Synchrotron, CS 40220, Cedex 9, Grenoble, F-38043, France; Institute of Geology of the Czech Academy of Sciences, Rozvojova 269, Prague 6, 16500, Czech Republic; Finnish Museum of Nat…	Soini A.-J., Department of Geosciences and Geography, University of Helsinki, P.O. Box 68, Helsinki, FI-00014, Finland; Kukkonen I.T., Department of Geosciences and Geography, University of Helsinki, P.O. Box 68, Helsinki, FI-00014, Finland; Suhonen H., Department of Physics, University of Helsinki, P.O. Box 64, Helsinki, FI-00014, Finland; Lukić B., ESRF – The European Synchrotron, CS 40220, Ced…	Porosity is an essential property of chondritic meteorites and is closely related to the genesis, thermal evolution, metamorphism, and thermal properties of the meteorite parent bodies. We study porosity, its texture, and shapes at sub-micron resolution in 3D and 2D within a 0.35 cm3 sample of the L/LL4 ordinary chondrite (OC) Bjurböle using two techniques, synchrotron radiation microtomography (…	Bjurböle; Ordinary chondrites; Porosity; Scanning electron microscopy; Synchrotron radiation microtomography; Thermal evolution	Aspect ratio; Electrons; Learning algorithms; Machine learning; Meteorites; Porosity; Sintering; Synchrotron radiation; Textures; Tomography; Aspect-ratio; Bjurbole; Intergranular; Ordinary chondrites; Parent bodies; Relative frequencies; Synchrotron radiation microtomography; Thermal evolution; Void space; Void volume; chondrite; metamorphism; meteorite; porosity; scanning electron microscopy; t…	A.-J. Soini; Department of Geosciences and Geography, University of Helsinki, Helsinki, P.O. Box 68, FI-00014, Finland; email: assi-johanna.soini@helsinki.fi		Elsevier B.V.	319201				English	Phys. Earth Planet. Inter.	Article	Final	All Open Access; Hybrid Gold Open Access	Scopus	2-s2.0-85172206971
Liu B.; Zhu S.; Wang T.; Liu S.	Liu, Bin (57808306500); Zhu, Sicong (55513657600); Wang, Tongtong (57441407500); Liu, Sheng (56593905400)	57808306500; 55513657600; 57441407500; 56593905400	MXene-Based Sc2CHO/Sc2NHO/Sc2CHO Magnetic Tunnel Junctions for Multi-Value Logic Computing Devices: A First Principles Study	2023	ACS Applied Nano Materials	6	7		5853	5859	6	5	10.1021/acsanm.3c00240	https://www.scopus.com/inward/record.uri?eid=2-s2.0-85151284375&doi=10.1021%2facsanm.3c00240&partnerID=40&md5=736b24a379fa0cdb49fd2ca0681ac9a3	Hubei Province Key Laboratory of Systems Science in Metallurgical Process, State Key Laboratory for Refractories and Metallurgy, Collaborative Innovation Center for Advanced Steels, International Research Institute for Steel Technology, Wuhan University of Science and Technology, Wuhan, 430081, China; Hubei Province Key Laboratory of Systems Science in Metallurgical Process, College of Science, t…	Liu B., Hubei Province Key Laboratory of Systems Science in Metallurgical Process, State Key Laboratory for Refractories and Metallurgy, Collaborative Innovation Center for Advanced Steels, International Research Institute for Steel Technology, Wuhan University of Science and Technology, Wuhan, 430081, China; Zhu S., Hubei Province Key Laboratory of Systems Science in Metallurgical Process, State…	The rapid development of technologies such as machine learning and artificial intelligence has further accelerated the growth of multi-value logic (MVL) computing nanodevices. However, current MVL nanodevices based on conventional materials face the challenges of low peak-valley ratio (PVR) and unstable spin filtering effects. Therefore, the intrinsic half-metal nanoscale MXene has become the ans…	half-metals; magnetic tunnel junctions; MXene; negative differential resistance; peak−valley ratio	Computation theory; Computer circuits; Density functional theory; Magnetic devices; Nanostructured materials; Negative resistance; Semiconductor junctions; Tunnelling magnetoresistance; Filtering effects; Half metals; Magnetic tunnel junction; Multi value logic; Mxene; Nano-devices; Negative differential resistances; Peak-valley ratios; Scattering regions; Spin filtering; Tunnel junctions	S. Zhu; Hubei Province Key Laboratory of Systems Science in Metallurgical Process, the State Key Laboratory for Refractories and Metallurgy, Collaborative Innovation Center for Advanced Steels, International Research Institute for Steel Technology, Wuhan University of Science and Technology, Wuhan, 430081, China; email: sczhu@wust.edu.cn		American Chemical Society	25740970				English	ACS Appl. Nano Mat.	Article	Final		Scopus	2-s2.0-85151284375
Zhou Q.; Luo S.; Xue W.; Liao N.	Zhou, Qi (57470615800); Luo, Sifan (57471455400); Xue, Wei (57203684220); Liao, Ningbo (14009177100)	57470615800; 57471455400; 57203684220; 14009177100	Accelerated screening of sensitive and selective MoO3-based gas sensing materials by combining first-principles and machine learning approach	2023	Chemical Engineering Journal	475		146318				3	10.1016/j.cej.2023.146318	https://www.scopus.com/inward/record.uri?eid=2-s2.0-85172660725&doi=10.1016%2fj.cej.2023.146318&partnerID=40&md5=12652b5aa8307fc004f0bc02bb505748	College of Mechanical & Electrical Engineering Wenzhou University, Wenzhou, 325035, China	Zhou Q., College of Mechanical & Electrical Engineering Wenzhou University, Wenzhou, 325035, China; Luo S., College of Mechanical & Electrical Engineering Wenzhou University, Wenzhou, 325035, China; Xue W., College of Mechanical & Electrical Engineering Wenzhou University, Wenzhou, 325035, China; Liao N., College of Mechanical & Electrical Engineering Wenzhou University, Wenzhou, 325035, China	A large amount of hybrid metal oxides can be proposed for detecting various gases from rapidly developing of 2D materials and elemental doping technologies, and the key issue is how to search the large parameter space in an efficient way. First-principles approach can calculate molecular-scale electronic properties and provide a guide of material design for experiments, however, it is too time-co…	First-principles; Gas sensors; Machine learning; Materials design; Sensing property	Bond length; Chemical detection; Design of experiments; Electronic properties; Gas detectors; Gases; Hybrid materials; Machine learning; Molybdenum oxide; First principles; Gas-sensing materials; Gas-sensors; Key Issues; Large amounts; Machine learning approaches; Machine-learning; Materials design; Metal-oxide; Sensing property; Chemical sensors	N. Liao; College of Mechanical & Electrical Engineering Wenzhou University, Wenzhou, 325035, China; email: nliaowzu5@163.com		Elsevier B.V.	13858947		CMEJA		English	Chem. Eng. J.	Article	Final		Scopus	2-s2.0-85172660725
Shah A.; Schiller J.A.; Ramos I.; Serrano J.; Adams D.K.; Tawfick S.; Ertekin E.	Shah, Aagam (57220797090); Schiller, Joshua A. (57040594200); Ramos, Isiah (58128367200); Serrano, James (58318827400); Adams, Darren K. (57210994122); Tawfick, Sameh (6503947488); Ertekin, Elif (6603364727)	57220797090; 57040594200; 58128367200; 58318827400; 57210994122; 6503947488; 6603364727	Automated image segmentation of scanning electron microscopy images of graphene using U-Net Neural Network	2023	Materials Today Communications	35		106127				3	10.1016/j.mtcomm.2023.106127	https://www.scopus.com/inward/record.uri?eid=2-s2.0-85162263131&doi=10.1016%2fj.mtcomm.2023.106127&partnerID=40&md5=54cbdbccca20578db5faae9994ebcbea	Department of Materials Science & Engineering, 1304 W Green Street, University of Illinois at Urbana-Champaign, Urbana, 61801, IL, United States; Department of Mechanical Science & Engineering, 1206 W Green Street, University of Illinois at Urbana-Champaign, Urbana, 61801, IL, United States; Department of Computer Science, 4400 University Drive MSN 4A5, George Mason University, Fairfax, 22030, VA…	Shah A., Department of Materials Science & Engineering, 1304 W Green Street, University of Illinois at Urbana-Champaign, Urbana, 61801, IL, United States; Schiller J.A., Department of Mechanical Science & Engineering, 1206 W Green Street, University of Illinois at Urbana-Champaign, Urbana, 61801, IL, United States; Ramos I., Department of Materials Science & Engineering, 1304 W Green Street, Univ…	Scanning electron microscopy (SEM) is one of the most common approaches to the characterization of synthesized 2D materials such as graphene. Images from SEM contain detailed information about crystalline properties, domain size, and nucleation density, but typically are analyzed through a laborious, serial process that relies on the trained eye of synthesis experts. In this work, we demonstrate …	Chemical vapor deposition; Graphene; Machine learning; Scanning electron microscopy	Chemical vapor deposition; Deep learning; High resolution transmission electron microscopy; Image analysis; Image enhancement; Image segmentation; Learning systems; Scanning electron microscopy; Chemical vapour deposition; Crystalline properties; Data set; Domain size; Images segmentations; Machine-learning; Neural-networks; Performance; Scanning electron microscopy image; Synthesised; Graphene	E. Ertekin; Department of Mechanical Science & Engineering, Urbana, 1206 W Green Street, University of Illinois at Urbana-Champaign, 61801, United States; email: ertekin@illinois.edu		Elsevier Ltd	23524928				English	Mater. Today Commun.	Article	Final	All Open Access; Hybrid Gold Open Access	Scopus	2-s2.0-85162263131
Chen A.; Ye S.; Wang Z.; Han Y.; Cai J.; Li J.	Chen, An (57201366766); Ye, Simin (57414341900); Wang, Zhilong (57215204356); Han, Yanqiang (57207995941); Cai, Junfei (57224447532); Li, Jinjin (35189168900)	57201366766; 57414341900; 57215204356; 57207995941; 57224447532; 35189168900	Machine-learning-assisted rational design of 2D doped tellurene for fin field-effect transistor devices	2023	Patterns	4	4	100722				7	10.1016/j.patter.2023.100722	https://www.scopus.com/inward/record.uri?eid=2-s2.0-85152225643&doi=10.1016%2fj.patter.2023.100722&partnerID=40&md5=3e3b9785aa9516a09161f78ad96d4a8d	National Key Laboratory of Science and Technology on Micro/Nano Fabrication, Shanghai Jiao Tong University, Shanghai, 200240, China; Department of Micro/Nano Electronics, School of Electronic Information and Electrical Engineering, Shanghai Jiao Tong University, Shanghai, 200240, China	Chen A., National Key Laboratory of Science and Technology on Micro/Nano Fabrication, Shanghai Jiao Tong University, Shanghai, 200240, China, Department of Micro/Nano Electronics, School of Electronic Information and Electrical Engineering, Shanghai Jiao Tong University, Shanghai, 200240, China; Ye S., National Key Laboratory of Science and Technology on Micro/Nano Fabrication, Shanghai Jiao Tong…	Fin field-effect transistors (FinFETs) have been widely used in electronic devices on account of their excellent performance, but this new type of device is facing many challenges because of size constraints. Two-dimensional (2D) materials with a layer structure can meet the required thickness of FinFETs and provide ideal carrier transport performance. In this work, we used 2D tellurene as the pa…	DSML 2: Proof-of-concept: Data science output has been formulated, implemented, and tested for one domain/problem; electronic devices; fin field-effect transistors; machine learning; tellurene; two-dimensional materials	FinFET; Fins (heat exchange); Functional materials; Hole concentration; Machine learning; Thermoelectric equipment; Domain problems; DSML 2: proof-of-concept: data science output have been formulated, implemented, and tested for one domain/problem; Electronics devices; Fin field-effect transistors; Machine-learning; Performance; Proof of concept; Rational design; Tellurene; Two-dimensional materi…	J. Li; National Key Laboratory of Science and Technology on Micro/Nano Fabrication, Shanghai Jiao Tong University, Shanghai, 200240, China; email: lijinjin@sjtu.edu.cn		Cell Press	26663899				English	Patterns	Article	Final	All Open Access; Gold Open Access; Green Open Access	Scopus	2-s2.0-85152225643
Dahari A.; Kench S.; Squires I.; Cooper S.J.	Dahari, Amir (57221324548); Kench, Steve (57219948420); Squires, Isaac (57322239000); Cooper, Samuel J. (56595734000)	57221324548; 57219948420; 57322239000; 56595734000	Fusion of Complementary 2D and 3D Mesostructural Datasets Using Generative Adversarial Networks	2023	Advanced Energy Materials	13	2	2202407				13	10.1002/aenm.202202407	https://www.scopus.com/inward/record.uri?eid=2-s2.0-85142252864&doi=10.1002%2faenm.202202407&partnerID=40&md5=a84713a46dc826b2263a8b2123f10111	Dyson School of Design Engineering, Imperial College London, London, SW7 2DB, United Kingdom	Dahari A., Dyson School of Design Engineering, Imperial College London, London, SW7 2DB, United Kingdom; Kench S., Dyson School of Design Engineering, Imperial College London, London, SW7 2DB, United Kingdom; Squires I., Dyson School of Design Engineering, Imperial College London, London, SW7 2DB, United Kingdom; Cooper S.J., Dyson School of Design Engineering, Imperial College London, London, SW…	Modelling the impact of a material's mesostructure on device level performance typically requires access to 3D image data containing all the relevant information to define the geometry of the simulation domain. This image data must include sufficient contrast between phases, be of high enough resolution to capture the key details, but also have a large enough 3D field-of-view to be representative…	electrodes; imaging; machine learning; microstructures; super-resolution	Open source software; Open systems; Optical resolving power; 3D image data; Field of views; High resolution; Machine-learning; Mesostructures; Performance; Property; Simulation domain; Superresolution; Generative adversarial networks	A. Dahari; Dyson School of Design Engineering, Imperial College London, London, SW7 2DB, United Kingdom; email: a.dahari@imperial.ac.uk; S.J. Cooper; Dyson School of Design Engineering, Imperial College London, London, SW7 2DB, United Kingdom; email: samuel.cooper@imperial.ac.uk		John Wiley and Sons Inc	16146832				English	Adv. Energy Mater.	Article	Final	All Open Access; Green Open Access; Hybrid Gold Open Access	Scopus	2-s2.0-85142252864
Dahl J.C.; Niblett S.; Cho Y.; Wang X.; Zhang Y.; Chan E.M.; Alivisatos A.P.	Dahl, Jakob C. (55930643000); Niblett, Samuel (57190223184); Cho, Yeongsu (57200331485); Wang, Xingzhi (57218192373); Zhang, Ye (57196210665); Chan, Emory M. (7401993931); Alivisatos, A. Paul (56605567400)	55930643000; 57190223184; 57200331485; 57218192373; 57196210665; 7401993931; 56605567400	Scientific Machine Learning of 2D Perovskite Nanosheet Formation	2023	Journal of the American Chemical Society	145	42		23076	23087	11	6	10.1021/jacs.3c05984	https://www.scopus.com/inward/record.uri?eid=2-s2.0-85175271388&doi=10.1021%2fjacs.3c05984&partnerID=40&md5=1efb3a6fd213d693dbbcd2550e1849f7	Department of Chemistry, University of California, Berkeley, 94720, CA, United States; Materials Sciences Division, Lawrence Berkeley National Laboratory, Berkeley, 94720, CA, United States; Molecular Foundry, Lawrence Berkeley National Laboratory, Berkeley, 94720, CA, United States; Yusuf Hamied Department of Chemistry, University of Cambridge, Lensfield Road, Cambridge, CB2 1EW, United Kingdom;…	Dahl J.C., Department of Chemistry, University of California, Berkeley, 94720, CA, United States, Materials Sciences Division, Lawrence Berkeley National Laboratory, Berkeley, 94720, CA, United States, Molecular Foundry, Lawrence Berkeley National Laboratory, Berkeley, 94720, CA, United States; Niblett S., Department of Chemistry, University of California, Berkeley, 94720, CA, United States, Mate…	We apply a scientific machine learning (ML) framework to aid the prediction and understanding of nanomaterial formation processes via a joint spectral-kinetic model. We apply this framework to study the nucleation and growth of two-dimensional (2D) perovskite nanosheets. Colloidal nanomaterials have size-dependent optical properties and can be observed in situ, all of which make them a good model…		Exfoliation (materials science); Kinetics; Lead compounds; Machine learning; Nanocrystals; Nanosheets; Nanostructured materials; Nucleation; Optical properties; nanomaterial; nanosheet; perovskite; Colloidal nanomaterials; Complex Processes; Exfoliation process; Formation process; Kinetic models; Learning frameworks; Machine-learning; Nucleation and growth; Size-dependent optical properties; Two-…	A.P. Alivisatos; Department of Chemistry, University of California, Berkeley, 94720, United States; email: paul.alivisatos@uchicago.edu		American Chemical Society	27863		JACSA	37847242	English	J. Am. Chem. Soc.	Article	Final		Scopus	2-s2.0-85175271388
Wu C.-W.; Li F.; Zeng Y.-J.; Zhao H.; Xie G.; Zhou W.-X.; Liu Q.; Zhang G.	Wu, Cheng-Wei (57222509390); Li, Fan (58604297600); Zeng, Yu-Jia (57201462367); Zhao, Hongwei (56176933200); Xie, Guofeng (7202981209); Zhou, Wu-Xing (55873994200); Liu, Qingquan (36066088500); Zhang, Gang (57069180500)	57222509390; 58604297600; 57201462367; 56176933200; 7202981209; 55873994200; 36066088500; 57069180500	Machine learning accelerated design of 2D covalent organic frame materials for thermoelectrics	2023	Applied Surface Science	638		157947				5	10.1016/j.apsusc.2023.157947	https://www.scopus.com/inward/record.uri?eid=2-s2.0-85165028872&doi=10.1016%2fj.apsusc.2023.157947&partnerID=40&md5=9409480ee3edd5ddf0fbc483a19717f0	School of Materials Science and Engineering & Hunan Provincial Key Laboratory of Advanced Materials for New Energy Storage and Conversion, Hunan University of Science and Technology, Xiangtan, 411201, China; Institute of High Performance Computing A*STAR, Singapore, 138632, Singapore	Wu C.-W., School of Materials Science and Engineering & Hunan Provincial Key Laboratory of Advanced Materials for New Energy Storage and Conversion, Hunan University of Science and Technology, Xiangtan, 411201, China; Li F., School of Materials Science and Engineering & Hunan Provincial Key Laboratory of Advanced Materials for New Energy Storage and Conversion, Hunan University of Science and Tec…	Both thermodynamic stability and high thermoelectric figure of merit are required for organic thermoelectric materials for practical application. However, it is extremely time-consuming to design advanced organic thermoelectric materials via conventional theoretical calculation. In this work, combining first-principles calculations, machine learning fitted potential and solving phonon Boltzmann t…	Boltzmann transport equation; Electron transport; Thermal transport; Thermoelectric properties; Two-dimensional (2D) materials	Aluminum alloys; Boltzmann equation; Electron transport properties; Machine learning; Porphyrins; Ternary alloys; Thermal conductivity; Thermoelectric equipment; Boltzmann's transport equations; Electron transport; Machine-learning; Organic thermoelectric materials; Organics; Porphyrin rings; Thermal transport; Thermoelectric properties; Two-dimensional; Two-dimensional (2d) material; Phonons	W.-X. Zhou; School of Materials Science and Engineering & Hunan Provincial Key Laboratory of Advanced Materials for New Energy Storage and Conversion, Hunan University of Science and Technology, Xiangtan, 411201, China; email: wuxingzhou@hnu.edu.cn		Elsevier B.V.	1694332		ASUSE		English	Appl Surf Sci	Article	Final		Scopus	2-s2.0-85165028872
Yang S.; Zhu W.; Zhu L.; Ma X.; Yan T.; Gu N.; Lan Y.; Huang Y.; Yuan M.; Tong M.	Yang, Shuna (57571612600); Zhu, Weichen (57217116329); Zhu, Linbin (58010656000); Ma, Xue (59068703400); Yan, Tongan (57204970040); Gu, Nengcui (58010467300); Lan, Youshi (57194270025); Huang, Yi (57219874729); Yuan, Mingyuan (58010656100); Tong, Minman (55484741500)	57571612600; 57217116329; 58010656000; 59068703400; 57204970040; 58010467300; 57194270025; 57219874729; 58010656100; 55484741500	Multi-Scale Computer-Aided Design of Covalent Organic Frameworks for CO2Capture in Wet Flue Gas	2022	ACS Applied Materials and Interfaces	14	50		56353	56362	9	11	10.1021/acsami.2c17109	https://www.scopus.com/inward/record.uri?eid=2-s2.0-85143987521&doi=10.1021%2facsami.2c17109&partnerID=40&md5=f242b3d3fc05a1e321928761a8392f5d	School of Chemistry and Materials Science, Jiangsu Normal University, Xuzhou, 221116, China; State Key Laboratory of Organic-Inorganic Composites, Beijing University of Chemical Technology, Beijing, 100029, China; Department of Radiochemistry, China Institute of Atomic Energy, Beijing, 102413, China	Yang S., School of Chemistry and Materials Science, Jiangsu Normal University, Xuzhou, 221116, China; Zhu W., School of Chemistry and Materials Science, Jiangsu Normal University, Xuzhou, 221116, China; Zhu L., School of Chemistry and Materials Science, Jiangsu Normal University, Xuzhou, 221116, China; Ma X., School of Chemistry and Materials Science, Jiangsu Normal University, Xuzhou, 221116, Ch…	Discovery of remarkable porous materials for CO2 capture from wet flue gas is of great significance to reduce the CO2 emissions, but elucidating the most critical structure features for boosting CO2 capture capabilities remains a great challenge. Here, machine-learning-assisted Monte Carlo computational screening on 516 experimental covalent organic frameworks (COFs) identifies the superior secon…	covalent organic framework; machine learning; material design; multi-scale simulation; wet flue gas separation	Binding energy; Computation theory; Density functional theory; Electrostatics; Flue gases; Flues; Gas emissions; Machine learning; Porous materials; CO2 capture; CO2 uptake; Covalent organic frameworks; Gas separations; Interaction effect; Machine-learning; Materials design; Multi-scale simulation; Secondary building units; Wet flue gas separation; Carbon dioxide	M. Tong; School of Chemistry and Materials Science, Jiangsu Normal University, Xuzhou, 221116, China; email: tongmm@jsnu.edu.cn; Y. Lan; Department of Radiochemistry, China Institute of Atomic Energy, Beijing, 102413, China; email: lanyoushi.dr@foxmail.com		American Chemical Society	19448244			36511382	English	ACS Appl. Mater. Interfaces	Article	Final		Scopus	2-s2.0-85143987521
Shu Y.; Li T.; Miao N.; Gou J.; Huang X.; Cui Z.; Xiong R.; Wen C.; Zhou J.; Sa B.; Sun Z.	Shu, Yu (58401478300); Li, Ting (58603892200); Miao, Naihua (57192687955); Gou, Jian (59267744800); Huang, Xiaochun (57939108200); Cui, Zhou (57472356700); Xiong, Rui (57193137308); Wen, Cuilian (42462561300); Zhou, Jian (57191735198); Sa, Baisheng (35410385400); Sun, Zhimei (7404240468)	58401478300; 58603892200; 57192687955; 59267744800; 57939108200; 57472356700; 57193137308; 42462561300; 57191735198; 35410385400; 7404240468	Contact engineering for 2D Janus MoSSe/metal junctions	2023	Nanoscale Horizons	9	2		264	277	13	4	10.1039/d3nh00450c	https://www.scopus.com/inward/record.uri?eid=2-s2.0-85179034664&doi=10.1039%2fd3nh00450c&partnerID=40&md5=309b910ec81c8c993ddb42ff91196fb9	Multiscale Computational Materials Facility, College of Materials Science and Engineering, Fuzhou University, Fuzhou, 350108, China; School of Materials Science and Engineering, Beihang University, Beijing, 100191, China; School of Physics, Zhejiang University, Hangzhou, 310058, China; Department of Physics, University of Hamburg, Hamburg, D-20355, Germany	Shu Y., Multiscale Computational Materials Facility, College of Materials Science and Engineering, Fuzhou University, Fuzhou, 350108, China; Li T., Multiscale Computational Materials Facility, College of Materials Science and Engineering, Fuzhou University, Fuzhou, 350108, China; Miao N., School of Materials Science and Engineering, Beihang University, Beijing, 100191, China; Gou J., School of Ph…	The flourish of two-dimensional (2D) materials provides a versatile platform for building high-performance electronic devices in the atomic thickness regime. However, the presence of the high Schottky barrier at the interface between the metal electrode and the 2D semiconductors, which dominates the injection and transport efficiency of carriers, always limits their practical applications. Herein…		Density functional theory; Electric contactors; Machine learning; Monolayers; Ohmic contacts; Schottky barrier diodes; Semiconducting selenium compounds; Semiconductor metal boundaries; Thermoelectric equipment; metal; Electrical contacts; Electronics devices; Injection efficiency; Metal electrodes; Metal junctions; Metal-semiconductor junctions; Performance; Schottky barriers; Thickness regime; …	X. Huang; Department of Physics, University of Hamburg, Hamburg, D-20355, Germany; email: huangxiaochun0321@gmail.com; B. Sa; Multiscale Computational Materials Facility, College of Materials Science and Engineering, Fuzhou University, Fuzhou, 350108, China; email: bssa@fzu.edu.cn; Z. Sun; School of Materials Science and Engineering, Beihang University, Beijing, 100191, China; email: zmsun@buaa.e…		Royal Society of Chemistry	20556756			38019263	English	Nanoscale Horiz.	Article	Final		Scopus	2-s2.0-85179034664
Shen Y.; Wang J.; Ji X.; Lu W.	Shen, Yushu (57207819569); Wang, Junya (58191851700); Ji, Xiaobo (36561625300); Lu, Wencong (7404214478)	57207819569; 58191851700; 36561625300; 7404214478	Machine Learning-Assisted Discovery of 2D Perovskites with Tailored Bandgap for Solar Cells	2023	Advanced Theory and Simulations	6	6	2200922				4	10.1002/adts.202200922	https://www.scopus.com/inward/record.uri?eid=2-s2.0-85153276088&doi=10.1002%2fadts.202200922&partnerID=40&md5=0bbe510bea7b224df936b61d890c612a	Materials Genome Institute, Shanghai University, Shanghai, 200444, China; Department of Mathematics, College of Science, Shanghai University, Shanghai, 200444, China; Department of Chemistry, College of Science, Shanghai University, Shanghai, 200444, China; Zhejiang Laboratory, Hangzhou, 311100, China; Key Laboratory of Silicate Cultural Relics Conservation (Shanghai University), Ministry of Educ…	Shen Y., Materials Genome Institute, Shanghai University, Shanghai, 200444, China; Wang J., Department of Mathematics, College of Science, Shanghai University, Shanghai, 200444, China; Ji X., Department of Chemistry, College of Science, Shanghai University, Shanghai, 200444, China; Lu W., Department of Chemistry, College of Science, Shanghai University, Shanghai, 200444, China, Zhejiang Laborator…	2D organic–inorganic halide perovskites (OIHPs) have received considerable attention due to their attractive photoelectronic properties. Nevertheless, the selection of components for 2D OIHPs with target bandgap is still challenging. To address this issue, a collaborative machine learning model to screen promising 2D OIHPs materials with tailored bandgap is established. Based on the high-throughp…	2D perovskites; bandgap prediction; machine learning	Chemical bonds; Electronegativity; Energy gap; Forecasting; Ionization potential; Machine learning; Perovskite solar cells; 2d perovskite; Bandgap prediction; Halide perovskites; High throughput screening; Inorganic halides; Machine learning models; Machine-learning; Organic/inorganic; Photoelectronic properties; Weak lights; Perovskite	X. Ji; Department of Chemistry, College of Science, Shanghai University, Shanghai, 200444, China; email: xiaoboji@shu.edu.cn; W. Lu; Department of Chemistry, College of Science, Shanghai University, Shanghai, 200444, China; email: wclu@shu.edu.cn		John Wiley and Sons Inc	25130390				English	Adv. Theory Simul.	Article	Final	All Open Access; Bronze Open Access	Scopus	2-s2.0-85153276088
Liao J.	Liao, Jianfeng (58657768400)	58657768400	Machine learning aided evaluation and design based on polymer membrane materials	2023	Journal of Experimental Nanoscience	18	1	2170356				0	10.1080/17458080.2023.2170356	https://www.scopus.com/inward/record.uri?eid=2-s2.0-85174566173&doi=10.1080%2f17458080.2023.2170356&partnerID=40&md5=b58b7c055747a99b1ddc25fb2f3b4bbf	Department of Computer, Wenhua College, China	Liao J., Department of Computer, Wenhua College, China	With the acceleration of the global modern industrialisation process and the increasingly serious environmental problems, the development of low energy consumption, high efficiency electrochemical energy conversion equipment and separation system has become a research hotspot in the scientific and industrial circles. At present, machine learning has become an important research method to explore …	2D materials; Machine learning; polymer membrane materials	Data handling; Energy utilization; Forecasting; Industrial research; carbon dioxide; methane; n,n dimethylacetamide; nitrogen; polyether; polyimide; polymer; polysulfone; 2d material; Datapoints; Environmental problems; Industrialisation; Low energy consumption; Machine-learning; Membrane material; Polymer membrane; Polymer membrane material; Two-dimensional materials; algorithm; Article; cross l…	J. Liao; Department of Computer, Wenhua College, Wuhan, Hubei, 430074, China; email: 164304309@stu.cuz.edu.cn		Taylor and Francis Ltd.	17458080				English	J. Exp. Nanosci.	Article	Final	All Open Access; Gold Open Access	Scopus	2-s2.0-85174566173
Mi J.; Yu J.; Huang G.	Mi, Juncheng (57928562200); Yu, Jin (55682093500); Huang, Guoqin (57928670500)	57928562200; 55682093500; 57928670500	Direct-Drive Electro-Hydraulic Servo Valve Performance Characteristics Prediction Based on Big Data and Neural Networks	2023	Sensors	23	16	7211				1	10.3390/s23167211	https://www.scopus.com/inward/record.uri?eid=2-s2.0-85168717007&doi=10.3390%2fs23167211&partnerID=40&md5=9beb737362016b5faa6a896a0c3d33e6	College of Mechanical and Vehicle Engineering, Chongqing University, Chongqing, 400044, China	Mi J., College of Mechanical and Vehicle Engineering, Chongqing University, Chongqing, 400044, China; Yu J., College of Mechanical and Vehicle Engineering, Chongqing University, Chongqing, 400044, China; Huang G., College of Mechanical and Vehicle Engineering, Chongqing University, Chongqing, 400044, China	Direct-drive electro-hydraulic servo valves play a key role in aerospace control systems, and their operational stability and safety reliability are crucial to the safety, stability, and efficiency of the entire control system. Based on the prediction of the performance change of the servo valve and the resulting judgement and prediction of its life, this can effectively avoid serious accidents a…	direct-drive electrohydraulic servo valves; erosive wear; machine learning; neural networks; performance degradation	Big data; Control systems; Deep learning; Digital storage; Learning algorithms; Learning systems; Losses; Wear of materials; Condition; Direct drive; Direct-drive electrohydraulic servo valve; Electro-hydraulic servo valve; Erosive wear; Machine-learning; Neural-networks; Performance degradation; Performance parameters; Servo-valve; Forecasting	J. Yu; College of Mechanical and Vehicle Engineering, Chongqing University, Chongqing, 400044, China; email: yj93@cqu.edu.cn		Multidisciplinary Digital Publishing Institute (MDPI)	14248220			37631748	English	Sensors	Article	Final	All Open Access; Gold Open Access; Green Open Access	Scopus	2-s2.0-85168717007
Dean J.; Scheffler M.; Purcell T.A.R.; Barabash S.V.; Bhowmik R.; Bazhirov T.	Dean, James (57194711478); Scheffler, Matthias (7102229641); Purcell, Thomas A. R. (57191407245); Barabash, Sergey V. (7004335288); Bhowmik, Rahul (8450430400); Bazhirov, Timur (9743096100)	57194711478; 7102229641; 57191407245; 7004335288; 8450430400; 9743096100	Interpretable machine learning for materials design	2023	Journal of Materials Research	38	20		4477	4496	19	3	10.1557/s43578-023-01164-w	https://www.scopus.com/inward/record.uri?eid=2-s2.0-85174072089&doi=10.1557%2fs43578-023-01164-w&partnerID=40&md5=ca6f5bda027ee39bb369b16c3c7580b3	Exabyte Inc., San Francisco, CA, United States; University of California Santa Barbara, Isla Vista, CA, United States; The NOMAD Laboratory at the Fritz Haber Institute, Berlin, Germany; Intermolecular Inc., San Jose, CA, United States; Polaron Analytics, Beavercreek, OH, United States	Dean J., Exabyte Inc., San Francisco, CA, United States; Scheffler M., University of California Santa Barbara, Isla Vista, CA, United States, The NOMAD Laboratory at the Fritz Haber Institute, Berlin, Germany; Purcell T.A.R., The NOMAD Laboratory at the Fritz Haber Institute, Berlin, Germany; Barabash S.V., Intermolecular Inc., San Jose, CA, United States; Bhowmik R., Polaron Analytics, Beavercre…	Fueled by the widespread adoption of machine learning and the high-throughput screening of materials, the data-centric approach to materials design has asserted itself as a robust and powerful tool for the in silico prediction of materials properties. When training models to predict material properties, researchers often face a difficult choice between a model’s interpretability and performance. …	Chemistry; Interpretability; Keywords; Machine learning; Materials science; Rational design	Economic and social effects; Electronic properties; Forecasting; Materials properties; Perovskite; Data-centric approaches; High throughput screening; In-silico; Interpretability; Keyword; Machine-learning; Material science; Materials design; Rational design; Silico prediction; Machine learning	T. Bazhirov; Exabyte Inc., San Francisco, United States; email: timur@exabyte.io		Springer Nature	8842914		JMREE		English	J Mater Res	Article	Final		Scopus	2-s2.0-85174072089
Dong H.; Cao C.; Ying P.; Fan Z.; Qian P.; Su Y.	Dong, Haikuan (56202958800); Cao, Chenyang (57846194500); Ying, Penghua (57208258281); Fan, Zheyong (55580925400); Qian, Ping (8726434100); Su, Yanjing (13408937200)	56202958800; 57846194500; 57208258281; 55580925400; 8726434100; 13408937200	Anisotropic and high thermal conductivity in monolayer quasi-hexagonal fullerene: A comparative study against bulk phase fullerene	2023	International Journal of Heat and Mass Transfer	206		123943				25	10.1016/j.ijheatmasstransfer.2023.123943	https://www.scopus.com/inward/record.uri?eid=2-s2.0-85147995851&doi=10.1016%2fj.ijheatmasstransfer.2023.123943&partnerID=40&md5=329a6964a740879662bbfcec0044d1e7	College of Physical Science and Technology, Bohai University, Jinzhou, 121013, China; Beijing Advanced Innovation Center for Materials Genome Engineering, Corrosion and Protection Center, University of Science and Technology Beijing, Beijing, 100083, China; Beijing Advanced Innovation Center for Materials Genome Engineering, Department of Physics, University of Science and Technology Beijing, Bei…	Dong H., College of Physical Science and Technology, Bohai University, Jinzhou, 121013, China, Beijing Advanced Innovation Center for Materials Genome Engineering, Corrosion and Protection Center, University of Science and Technology Beijing, Beijing, 100083, China; Cao C., Beijing Advanced Innovation Center for Materials Genome Engineering, Department of Physics, University of Science and Techno…	Recently a novel two-dimensional (2D) C60 based crystal called quasi-hexagonal-phase fullerene (QHPF) has been fabricated and demonstrated to be a promising candidate for 2D electronic devices [Hou et al. Nature 606, 507–510 (2022)]. We construct an accurate and transferable machine-learned potential to study heat transport and related properties of this material, with a comparison to the face-ce…	Bulk-phase fullerene; Homogeneous nonequilibrium molecular dynamics; Machine-learned potential; Quasi-hexagonal-phase fullerene; Thermal conductivity	Anisotropy; Electronic equipment; Heat transfer; Molecular dynamics; Molecules; Monolayers; Thermal conductivity; Thermoelectric equipment; Bulk phase; Bulk-phase fullerene; Comparatives studies; Electronics devices; Hexagonal phasis; High thermal conductivity; Homogeneous nonequilibrium molecular dynamic; Machine-learned potential; Non equilibrium molecular dynamic (NEMD); Quasi-hexagonal-phase …	P. Ying; School of Science, Harbin Institute of Technology, Shenzhen, 518055, China; email: hityingph@163.com		Elsevier Ltd	179310		IJHMA		English	Int. J. Heat Mass Transf.	Article	Final	All Open Access; Green Open Access	Scopus	2-s2.0-85147995851
Wang H.-C.; Schmidt J.; Marques M.A.L.; Wirtz L.; Romero A.H.	Wang, Hai-Chen (57209364847); Schmidt, Jonathan (56309251700); Marques, Miguel A L (7201744195); Wirtz, Ludger (57206294587); Romero, Aldo H (57203346553)	57209364847; 56309251700; 7201744195; 57206294587; 57203346553	Symmetry-based computational search for novel binary and ternary 2D materials	2023	2D Materials	10	3	35007				5	10.1088/2053-1583/accc43	https://www.scopus.com/inward/record.uri?eid=2-s2.0-85158871462&doi=10.1088%2f2053-1583%2faccc43&partnerID=40&md5=618636b37dee2bcc04a8d8786eea9adb	Institut für Physik, Martin-Luther-Universität Halle-Wittenberg, Halle, D-06099, Germany; Department of Physics and Materials Science, University of Luxembourg, 162a Avenue de la Faïencerie, Luxembourg, L-1511, Luxembourg; Department of Physics, West Virginia University, Morgantown, 26506, WV, United States	Wang H.-C., Institut für Physik, Martin-Luther-Universität Halle-Wittenberg, Halle, D-06099, Germany; Schmidt J., Institut für Physik, Martin-Luther-Universität Halle-Wittenberg, Halle, D-06099, Germany; Marques M.A.L., Institut für Physik, Martin-Luther-Universität Halle-Wittenberg, Halle, D-06099, Germany; Wirtz L., Department of Physics and Materials Science, University of Luxembourg, 162a Ave…	We present a symmetry-based systematic approach to explore the structural and compositional richness of two-dimensional materials. We use a 'combinatorial engine' that constructs candidate compounds by occupying all possible Wyckoff positions for a certain space group with combinations of chemical elements. These combinations are restricted by imposing charge neutrality and the Pauling test for e…	2D materials; 2D materials database; density functional theory; high-throughput search; machine learning	Chemical elements; Computation theory; Machine learning; 2d material; 2d material database; Density-functional-theory; High-throughput; High-throughput search; Machine-learning; Materials database; Space Groups; Two-dimensional materials; Wyckoff positions; Density functional theory	M.A.L. Marques; Institut für Physik, Martin-Luther-Universität Halle-Wittenberg, Halle, D-06099, Germany; email: miguel.marques@physik.uni-halle.de; A.H. Romero; Department of Physics and Materials Science, University of Luxembourg, Luxembourg, 162a Avenue de la Faïencerie, L-1511, Luxembourg; email: Aldo.Romero@mail.wvu.edu		Institute of Physics	20531583				English	2D Materials	Article	Final	All Open Access; Green Open Access; Hybrid Gold Open Access	Scopus	2-s2.0-85158871462
Han L.; Qin G.; Jia B.; Chen Y.; Ma X.; Lu P.; Guan P.	Han, Lihong (35746244400); Qin, Guoying (57802970600); Jia, Baonan (57200117961); Chen, Yingjie (57195565582); Ma, Xiaoguang (16402719100); Lu, Pengfei (26536296300); Guan, Pengfei (36097812300)	35746244400; 57802970600; 57200117961; 57195565582; 16402719100; 26536296300; 36097812300	A potential function of MoS2 based on machine learning	2023	Computational Materials Science	228		112312				1	10.1016/j.commatsci.2023.112312	https://www.scopus.com/inward/record.uri?eid=2-s2.0-85161625520&doi=10.1016%2fj.commatsci.2023.112312&partnerID=40&md5=6c94b6d4740b8954e5742e04a71f6dbb	State Key Laboratory of Information Photonics and Optical Communications, Beijing University of Posts and Telecommunications, Beijing, 100876, China; School of Electronic Engineering, Beijing University of Posts and Telecommunications, Beijing, 100876, China; Shandong Semiconductor Materials and Optoelectronic Information Technology Innovation Center, Ludong University, Yantai, 264025, China; Sch…	Han L., State Key Laboratory of Information Photonics and Optical Communications, Beijing University of Posts and Telecommunications, Beijing, 100876, China, School of Electronic Engineering, Beijing University of Posts and Telecommunications, Beijing, 100876, China; Qin G., State Key Laboratory of Information Photonics and Optical Communications, Beijing University of Posts and Telecommunication…	MoS2 has been used as a non-toxic and economical thermoelectric material, which attract the interest of researchers. In terms of computational simulation, system energy is the most basic and important property of microscopic materials. Although the first principles based on density functional theory (DFT) can calculate the energy accurately, the calculation is limited by time and scale. The poten…	Atomic energy network; Density functional theory; Machine learning; Molecular dynamics	Computation theory; Density functional theory; Layered semiconductors; Machine learning; Molybdenum compounds; Atomic energy network; Density-functional-theory; Energy; Energy networks; Machine-learning; Non-toxic; On-machines; Potential function; Thermo-Electric materials; Thermoelectric material; Molecular dynamics	B. Jia; State Key Laboratory of Information Photonics and Optical Communications, Beijing University of Posts and Telecommunications, Beijing, 100876, China; email: jiabaonan@163.com		Elsevier B.V.	9270256		CMMSE		English	Comput Mater Sci	Article	Final		Scopus	2-s2.0-85161625520
Meng K.; Niu Y.; Xu J.; Ma Y.; Zhang C.; Ming S.; Yu X.; Rong J.; Hou H.	Meng, Kun (57204183247); Niu, Yutao (57843956300); Xu, Jiongjiong (57408047100); Ma, Yangxiao (57843702600); Zhang, Changhong (57927104600); Ming, Sen (57221775874); Yu, Xiaohua (7404114924); Rong, Ju (55343813200); Hou, Hongying (16202992100)	57204183247; 57843956300; 57408047100; 57843702600; 57927104600; 57221775874; 7404114924; 55343813200; 16202992100	Electronic-level deciphering of the desalination mechanism of high-performance graphenylene membranes	2022	Journal of Membrane Science	664		121068				12	10.1016/j.memsci.2022.121068	https://www.scopus.com/inward/record.uri?eid=2-s2.0-85139862940&doi=10.1016%2fj.memsci.2022.121068&partnerID=40&md5=44006d02a46d74a0a3e4460a60ec881b	Faculty of Materials Science and Engineering, Kunming University of Science and Technology, Kunming, 650093, China	Meng K., Faculty of Materials Science and Engineering, Kunming University of Science and Technology, Kunming, 650093, China; Niu Y., Faculty of Materials Science and Engineering, Kunming University of Science and Technology, Kunming, 650093, China; Xu J., Faculty of Materials Science and Engineering, Kunming University of Science and Technology, Kunming, 650093, China; Ma Y., Faculty of Materials…	The insufficiency of available freshwater has surged as a major global concern in recent years, and the issue is raising ever more awareness. Meanwhile, the recent experimental synthesis of graphenylene has inspired researchers to pursue its applicative merits. The related properties regarding lithium-ion storage electrodes and gas separation membranes of graphenylene have been reported. However,…	First-principles calculation; Graphenylene; Molecular dynamics; Seawater desalination; Self-cleaning properties; Two-dimensional materials	Deionization; Free Energy; Fresh Water; Membranes; Molecules; Performance; Stresses; Calculations; Desalination; Electronic structure; Free energy; Gas permeable membranes; Molecules; Nanopores; carbon; graphene; graphenylene; lithium ion; sea water; sodium chloride; unclassified drug; Desalination membranes; Electronic levels; First principle calculations; Fresh Water; Graphenylene; Performance;…	X. Yu; Faculty of Materials Science and Engineering, Kunming University of Science and Technology, Kunming, 650093, China; email: xiaohua_y@163.com; J. Rong; Faculty of Materials Science and Engineering, Kunming University of Science and Technology, Kunming, 650093, China; email: JRong_kmust@163.com; H. Hou; Faculty of Materials Science and Engineering, Kunming University of Science and Technolog…		Elsevier B.V.	3767388		JMESD		English	J. Membr. Sci.	Article	Final		Scopus	2-s2.0-85139862940
Ryczko K.; Krogel J.T.; Tamblyn I.	Ryczko, Kevin (57193205642); Krogel, Jaron T. (26029936800); Tamblyn, Isaac (12790735100)	57193205642; 26029936800; 12790735100	Machine Learning Diffusion Monte Carlo Energies	2022	Journal of Chemical Theory and Computation	18	12		7695	7701	6	11	10.1021/acs.jctc.2c00483	https://www.scopus.com/inward/record.uri?eid=2-s2.0-85141774064&doi=10.1021%2facs.jctc.2c00483&partnerID=40&md5=dfd990f170dc4a5c7af65cf946081147	Good Chemistry Company, Vancouver, V6E 4B1, BC, Canada; Materials Science and Technology Division, Oak Ridge National Laboratory, Oak Ridge, 37831, TN, United States; Department of Physics, University of Ottawa, Ottawa, K1N 6N5, ON, Canada; Vector Institute for Artificial Intelligence, Toronto, M5G 1M1, ON, Canada	Ryczko K., Good Chemistry Company, Vancouver, V6E 4B1, BC, Canada; Krogel J.T., Materials Science and Technology Division, Oak Ridge National Laboratory, Oak Ridge, 37831, TN, United States; Tamblyn I., Department of Physics, University of Ottawa, Ottawa, K1N 6N5, ON, Canada, Vector Institute for Artificial Intelligence, Toronto, M5G 1M1, ON, Canada	We present two machine learning methodologies that are capable of predicting diffusion Monte Carlo (DMC) energies with small data sets (≈60 DMC calculations in total). The first uses voxel deep neural networks (VDNNs) to predict DMC energy densities using Kohn-Sham density functional theory (DFT) electron densities as input. The second uses kernel ridge regression (KRR) to predict atomic contribu…		Diffusion; Electrons; Machine Learning; Monte Carlo Method; Neural Networks, Computer; diffusion; electron; machine learning; Monte Carlo method	K. Ryczko; Good Chemistry Company, Vancouver, V6E 4B1, Canada; email: kevin.ryczko@uottawa.ca; I. Tamblyn; Department of Physics, University of Ottawa, Ottawa, K1N 6N5, Canada; email: isaac.tamblyn@uottawa.ca		American Chemical Society	15499618		JCTCC	36317712	English	J. Chem. Theory Comput.	Article	Final	All Open Access; Green Open Access	Scopus	2-s2.0-85141774064
Sha W.; Dai X.; Chen S.; Yin B.; Guo F.	Sha, Wenhao (57226591935); Dai, Xuan (57915369500); Chen, Siyu (57225130453); Yin, Binglun (57190943812); Guo, Fenglin (55417302200)	57226591935; 57915369500; 57225130453; 57190943812; 55417302200	Phonon thermal transport in two-dimensional PbTe monolayers via extensive molecular dynamics simulations with a neuroevolution potential	2023	Materials Today Physics	34		101066				7	10.1016/j.mtphys.2023.101066	https://www.scopus.com/inward/record.uri?eid=2-s2.0-85152458929&doi=10.1016%2fj.mtphys.2023.101066&partnerID=40&md5=4c1e9701e1eb7e2ad907ba58711497ad	School of Naval Architecture, Ocean and Civil Engineering (State Key Laboratory of Ocean Engineering), Shanghai Jiao Tong University, Shanghai, 200240, China; School of Science, Harbin Institute of Technology, Shenzhen, 518055, China; School of Aerospace Engineering and Applied Mechanics, Tongji University, Shanghai, 200092, China; Department of Engineering Mechanics, Tsinghua University, Beijing…	Sha W., School of Naval Architecture, Ocean and Civil Engineering (State Key Laboratory of Ocean Engineering), Shanghai Jiao Tong University, Shanghai, 200240, China; Dai X., School of Science, Harbin Institute of Technology, Shenzhen, 518055, China; Chen S., School of Aerospace Engineering and Applied Mechanics, Tongji University, Shanghai, 200092, China, Department of Engineering Mechanics, Tsi…	Two-dimensional (2D) PbTe monolayers as newly fabricated thermoelectric materials have sparked great interest due to their excellent physical properties, which are expected to play an essential role in converting waste heat energy into electrical energy. Herein, it is imperative to have a clear and comprehensive understanding of the thermal properties of 2D PbTe monolayers, as this is critical fo…	Machine-learned potential; Molecular dynamics; Strain engineering; Thermal conductivity	IV-VI semiconductors; Lead compounds; Molecular dynamics; Phonons; Strain; Tellurium compounds; Thermal conductivity; Thermal Engineering; Thermoelectricity; Waste heat; Biaxial strains; Dynamics simulation; Interatomic potential; Machine-learned potential; Neuro evolutions; Phonon thermal transport; Strain engineering; Thermo-Electric materials; Thermoelectric material; Two-dimensional; Monolaye…	F. Guo; School of Naval Architecture, Ocean and Civil Engineering (State Key Laboratory of Ocean Engineering), Shanghai Jiao Tong University, Shanghai, 200240, China; email: flguo@sjtu.edu.cn		Elsevier Ltd	25425293				English	Mat. Today Phy.	Article	Final		Scopus	2-s2.0-85152458929
Joy N.J.; Ranjuna M.K.; Balakrishnan J.	Joy, Nikhil Joseph (57966326100); Ranjuna, M.K. (57413381900); Balakrishnan, Jayakumar (37030485200)	57966326100; 57413381900; 37030485200	A simple and robust machine learning assisted process flow for the layer number identification of TMDs using optical contrast spectroscopy	2023	Journal of Physics Condensed Matter	35	2	25901				0	10.1088/1361-648X/ac9f96	https://www.scopus.com/inward/record.uri?eid=2-s2.0-85141935353&doi=10.1088%2f1361-648X%2fac9f96&partnerID=40&md5=7288ea8eb4e2b10506c2ceead735e1d4	Department of Physics, Indian Institute of Technology, Palakkad Palakkad Kerala, 678623, India	Joy N.J., Department of Physics, Indian Institute of Technology, Palakkad Palakkad Kerala, 678623, India; Ranjuna M.K., Department of Physics, Indian Institute of Technology, Palakkad Palakkad Kerala, 678623, India; Balakrishnan J., Department of Physics, Indian Institute of Technology, Palakkad Palakkad Kerala, 678623, India	Layered transition metal dichalcogenides (TMDs) like tungsten disulphide (WS2) possess a large direct electronic band gap (∼2 eV) in the monolayer limit, making them ideal candidates for opto-electronic applications. The size and nature of the bandgap is strongly dependent on the number of layers. However, different TMDs require different experimental tools under specific conditions to accurately…	layer number; ML assisted; TMDs	Energy gap; Geometrical optics; Graphical user interfaces; Image segmentation; Layered semiconductors; Learning systems; Machine learning; Machinery; Molybdenum compounds; Optical data processing; Silica; Transition metals; Tungsten compounds; Condition; Dichalcogenides; Layer number; Machine-learning; ML assisted; Number of layers; Optical contrast; Optical image; Simple++; Transition metal dich…	N.J. Joy; Department of Physics, Indian Institute of Technology, Palakkad Palakkad Kerala, 678623, India; email: nikhilkunnath1@gmail.com; J. Balakrishnan; Department of Physics, Indian Institute of Technology, Palakkad Palakkad Kerala, 678623, India; email: jayakumar@iitpkd.ac.in		Institute of Physics	9538984		JCOME	36322998	English	J Phys Condens Matter	Article	Final		Scopus	2-s2.0-85141935353
Ramanathan E.S.; Chowdhury C.	Ramanathan, Eshwar S (58623327500); Chowdhury, Chandra (56624236900)	58623327500; 56624236900	Structural and Electronic Properties of Two-Dimensional Materials: A Machine-Learning-Guided Prediction	2023	ChemPhysChem	24	21	e202300308				0	10.1002/cphc.202300308	https://www.scopus.com/inward/record.uri?eid=2-s2.0-85172698087&doi=10.1002%2fcphc.202300308&partnerID=40&md5=b74e3261cde4ceb2fd1e8a9fcaabcf7b	Department of Ocean Engineering, Indian Institute of Technology Madras, Chennai, 600036, India; Institute of Catalysis Research and Technology (IKFT), Karlsruhe Institute of Technology (KIT), Eggeinstein-Leopoldshafen, 76344, Germany	Ramanathan E.S., Department of Ocean Engineering, Indian Institute of Technology Madras, Chennai, 600036, India; Chowdhury C., Institute of Catalysis Research and Technology (IKFT), Karlsruhe Institute of Technology (KIT), Eggeinstein-Leopoldshafen, 76344, Germany	The growing number of studies and interest in two-dimensional (2D) materials has not yet resulted in a wide range of material applications. This is a result of difficulties in getting the properties, which are often determined through numerical experiments or through first-principles predictions, both of which require lots of time and resources. Here we provide a general machine learning (ML) mod…	band gap; high through-put screening; machine learning; two-dimensional materials; unit-cell area	Electronic properties; Machine learning; High through-put screening; Machine-learning; Material application; Property; Structural and electronic properties; Through put; Two-dimensional; Two-dimensional materials; Unit cells; Unit-cell area; article; feature selection; high throughput screening; human; machine learning; prediction; Energy gap	C. Chowdhury; Institute of Catalysis Research and Technology (IKFT), Karlsruhe Institute of Technology (KIT), Eggeinstein-Leopoldshafen, 76344, Germany; email: chandra.chowdhury@partner.kit.edu		John Wiley and Sons Inc	14394235		CPCHF	37587774	English	ChemPhysChem	Article	Final	All Open Access; Bronze Open Access	Scopus	2-s2.0-85172698087
Luo Y.; Li M.; Yuan H.; Cao H.; Liu H.	Luo, Yufeng (57340674000); Li, Mengke (57226701113); Yuan, Hongmei (57218627873); Cao, Haibin (58883025100); Liu, Huijun (8635551500)	57340674000; 57226701113; 57218627873; 58883025100; 8635551500	Accurate prediction on the lattice thermal conductivities of monolayer systems by a high-throughput descriptor	2023	Journal of Physics D: Applied Physics	56	4	45304				3	10.1088/1361-6463/aca9db	https://www.scopus.com/inward/record.uri?eid=2-s2.0-85145265566&doi=10.1088%2f1361-6463%2faca9db&partnerID=40&md5=651760fa88ffcc52548712527b5a95a2	Key Laboratory of Artificial Micro-, Nano-Structures of Ministry of Education, School of Physics and Technology, Wuhan University, Wuhan, 430072, China	Luo Y., Key Laboratory of Artificial Micro-, Nano-Structures of Ministry of Education, School of Physics and Technology, Wuhan University, Wuhan, 430072, China; Li M., Key Laboratory of Artificial Micro-, Nano-Structures of Ministry of Education, School of Physics and Technology, Wuhan University, Wuhan, 430072, China; Yuan H., Key Laboratory of Artificial Micro-, Nano-Structures of Ministry of E…	Due to the vital importance of heat management in micro- and nano-electronic devices, it is quite necessary to evaluate the lattice thermal conductivity ( κ L ) of two-dimensional (2D) materials. However, the accurate prediction on the κ L has been demonstrated to be a rough task, especially for systems with large unit cell and low symmetry. Here, by using the sure independence screening and spar…	high-throughput prediction; lattice thermal conductivity; machine learning; monolayers	Correlation methods; Crystal lattices; Machine learning; Monolayers; Nanoelectronics; Thermal conductivity; Accurate prediction; Descriptors; Heat management; High-throughput; High-throughput prediction; Lattice thermal conductivity; Machine-learning; Micro electronics; Micro/nano; Monolayer system; Forecasting	H. Liu; Key Laboratory of Artificial Micro-, Nano-Structures of Ministry of Education, School of Physics and Technology, Wuhan University, Wuhan, 430072, China; email: phlhj@whu.edu.cn		Institute of Physics	223727		JPAPB		English	J Phys D	Article	Final		Scopus	2-s2.0-85145265566
Seitak A.; Shanti A.; Al Adem K.; Farid N.; Luo S.; Iskandarov J.; Karanikolos G.N.; Liao K.; Chan V.; Lee S.	Seitak, Aibobek (57991463600); Shanti, Aya (57189232065); Al Adem, Kenana (57196036250); Farid, Nouran (57990905700); Luo, Shaohong (57193486544); Iskandarov, Javad (57563289900); Karanikolos, Georgios N. (23012071900); Liao, Kin (7203022926); Chan, Vincent (7202654913); Lee, Sungmun (15829755300)	57991463600; 57189232065; 57196036250; 57990905700; 57193486544; 57563289900; 23012071900; 7203022926; 7202654913; 15829755300	2D MXenes for controlled releases of therapeutic proteins	2023	Journal of Biomedical Materials Research - Part A	111	4		514	526	12	4	10.1002/jbm.a.37469	https://www.scopus.com/inward/record.uri?eid=2-s2.0-85143230274&doi=10.1002%2fjbm.a.37469&partnerID=40&md5=9703fc4aefa995de83c3e3c909c9d699	Department of Biomedical Engineering, Khalifa University of Science and Technology, Abu Dhabi, United Arab Emirates; Healthcare Engineering Innovation Center, Khalifa University of Science and Technology, Abu Dhabi, United Arab Emirates; Department of Mechanical Engineering, Khalifa University of Science and Technology, Abu Dhabi, United Arab Emirates; Department of Chemical Engineering, Khalifa …	Seitak A., Department of Biomedical Engineering, Khalifa University of Science and Technology, Abu Dhabi, United Arab Emirates; Shanti A., Department of Biomedical Engineering, Khalifa University of Science and Technology, Abu Dhabi, United Arab Emirates, Healthcare Engineering Innovation Center, Khalifa University of Science and Technology, Abu Dhabi, United Arab Emirates; Al Adem K., Department…	MXenes belong to a new class of two dimensional (2D) functional nanomaterials, mainly encompassing transition-metal carbides, nitrides and carbonitrides, with unique physical, chemical, electronic and mechanical properties for various emerging applications across different fields. To date, the potentials of MXenes for biomedical application such as drug delivery have not been thoroughly explored …	catalase; cytotoxicity; drug delivery; MXene; therapeutic proteins	Animals; Catalase; Delayed-Action Preparations; Drug Delivery Systems; Macrophages; Mice; Biocompatibility; Carbides; Controlled drug delivery; Cytotoxicity; Electron microscopes; Electron microscopy; Medical applications; Morphology; Proteins; Targeted drug delivery; Transition metals; buffer; carbon; catalase; fluorescein isothiocyanate; fluorine; nanocarrier; nanosheet; oxygen; titanium; catal…	V. Chan; Department of Biomedical Engineering, Khalifa University of Science and Technology, Abu Dhabi, Abu Dhabi, Campus, PO Box 127788, United Arab Emirates; email: vincent.chan@ku.ac.ae; S. Lee; Department of Biomedical Engineering, Healthcare Engineering Innovation Center, Khalifa University of Science and Technology, Abu Dhabi, Abu Dhabi Campus, PO Box 127788, United Arab Emirates; email: su…		John Wiley and Sons Inc	15493296		JBMRC	36371793	English	J. Biomed. Mater. Res. Part A	Article	Final	All Open Access; Hybrid Gold Open Access	Scopus	2-s2.0-85143230274
Chen A.; Wang Z.; Gao J.; Han Y.; Cai J.; Ye S.; Li J.	Chen, An (57201366766); Wang, Zhilong (57215204356); Gao, Jing (58379357000); Han, Yanqiang (57207995941); Cai, Junfei (57224447532); Ye, Simin (57414341900); Li, Jinjin (35189168900)	57201366766; 57215204356; 58379357000; 57207995941; 57224447532; 57414341900; 35189168900	A Data-Driven Platform for Two-Dimensional Hybrid Lead-Halide Perovskites	2023	ACS Nano	17	14		13348	13357	9	5	10.1021/acsnano.3c01442	https://www.scopus.com/inward/record.uri?eid=2-s2.0-85164944622&doi=10.1021%2facsnano.3c01442&partnerID=40&md5=33bf42d36f8058e51bc143996f7e4acc	Key Laboratory for Thin Film and Microfabrication of Ministry of Education, Department of Micro/Nano-electronics, Shanghai Jiao Tong University, Shanghai, 200240, China	Chen A., Key Laboratory for Thin Film and Microfabrication of Ministry of Education, Department of Micro/Nano-electronics, Shanghai Jiao Tong University, Shanghai, 200240, China; Wang Z., Key Laboratory for Thin Film and Microfabrication of Ministry of Education, Department of Micro/Nano-electronics, Shanghai Jiao Tong University, Shanghai, 200240, China; Gao J., Key Laboratory for Thin Film and …	The exceptional properties of two-dimensional hybrid organic-inorganic lead-halide perovskites (2D HOIPs) have led to a rapid increase in the number of low-dimensional materials for optoelectronic engineering and solar energy conversion. The flexibility and controllability of 2D HOIPs create a vast structural space, which presents an urgent issue to effectively explore 2D HOIPs with better perfor…	data-driven platform; databases; hybrid organic−inorganic lead-halide perovskites; machine learning; two-dimensional materials	Electronic properties; Energy gap; Lead compounds; Machine learning; organic-inorganic materials; Perovskite; Physicochemical properties; Solar energy; Solar energy conversion; Data driven; Data-driven platform; Halide perovskites; Hybrid organic-inorganic; Hybrid organic−inorganic lead-halide perovskite; Machine-learning; Property; Structure factors; Two-dimensional; Two-dimensional materials; D…	J. Li; Key Laboratory for Thin Film and Microfabrication of Ministry of Education, Department of Micro/Nano-electronics, Shanghai Jiao Tong University, Shanghai, 200240, China; email: lijinjin@sjtu.edu.cn		American Chemical Society	19360851			37405805	English	ACS Nano	Article	Final		Scopus	2-s2.0-85164944622
Khatun N.	Khatun, Nasima (57060277600)	57060277600	Progresses and Challenges in 2D MXenes: Synthesis, Intercalation/Delamination, and Storage	2023	ACS Symposium Series	1442			101	141	40	2	10.1021/bk-2023-1442.ch005	https://www.scopus.com/inward/record.uri?eid=2-s2.0-85175403371&doi=10.1021%2fbk-2023-1442.ch005&partnerID=40&md5=74e032b5e0ae2a57536a877949afbe68	Semiconducting Oxide Materials Nanostructures, and Tailored Heterojunction (SOMNaTH) Lab, Physics Department, Indian Institute of Technology Madras, Tamil Nadu, Chennai, 600036, India; Department of Chemical Engineering and Biotechnology, National Taipei University of Technology, Taipei, 10608, Taiwan; Precision Analysis and Materials Research Centre, National Taipei University of Technology, Tai…	Khatun N., Semiconducting Oxide Materials Nanostructures, and Tailored Heterojunction (SOMNaTH) Lab, Physics Department, Indian Institute of Technology Madras, Tamil Nadu, Chennai, 600036, India, Department of Chemical Engineering and Biotechnology, National Taipei University of Technology, Taipei, 10608, Taiwan, Precision Analysis and Materials Research Centre, National Taipei University of Tech…	MXenes from Fundamentals to New Frontiers. MXenes, two-dimensional materials classified as transition metal carbides and nitrides, are currently among the most in-demand materials of the 21st century. Their tunability and superior material properties have attracted significant attention from researchers and developers. MXenes exhibit agility in synthesis and processing and possess indispensable p…		Artificial intelligence; Carbides; Transition metals; Classifieds; Electronic characteristics; Magnetic characteristic; Mechanical characteristics; Property; Synthesis and processing; Transition metal nitrides; Transition metals carbides; Tunabilities; Two-dimensional materials; Intercalation	N. Khatun; Semiconducting Oxide Materials Nanostructures, and Tailored Heterojunction (SOMNaTH) Lab, Physics Department, Indian Institute of Technology Madras, Chennai, Tamil Nadu, 600036, India; email: nasima.khatunf7@gmail.com	Mahapatra D.M.; University of Petroleum and Energy Studies (UPES), Uttrakhand, Dehradun; Singh L.; Sardar Patel University, Himachal Pradesh, Mandi	American Chemical Society	976156		ACSMC		English	ACS Symp. Ser.	Article	Final		Scopus	2-s2.0-85175403371
Roy P.; Rekhi L.; Koh S.W.; Li H.; Choksi T.S.	Roy, Pranav (58276814500); Rekhi, Lavie (57204718816); Koh, See Wee (57210554664); Li, Hong (57196361112); Choksi, Tej S (57057651100)	58276814500; 57204718816; 57210554664; 57196361112; 57057651100	Predicting the work function of 2D MXenes using machine-learning methods	2023	JPhys Energy	5	3	34005				15	10.1088/2515-7655/acb2f8	https://www.scopus.com/inward/record.uri?eid=2-s2.0-85158818137&doi=10.1088%2f2515-7655%2facb2f8&partnerID=40&md5=e0287add2952b6511154f20c825ba73c	School of Chemical and Biomedical Engineering, Nanyang Technological University, 62 Nanyang Drive, Singapore, 637459, Singapore; School of Mechanical and Aerospace Engineering, Nanyang Technological University, 50 Nanyang Avenue, Singapore, 639798, Singapore; CNRS-International-NTU-THALES Research Alliances, UMI 3288, Research Techno Plaza, 50 Nanyang Drive, Singapore, 637553, Singapore; Cambridg…	Roy P., School of Chemical and Biomedical Engineering, Nanyang Technological University, 62 Nanyang Drive, Singapore, 637459, Singapore; Rekhi L., School of Chemical and Biomedical Engineering, Nanyang Technological University, 62 Nanyang Drive, Singapore, 637459, Singapore; Koh S.W., School of Mechanical and Aerospace Engineering, Nanyang Technological University, 50 Nanyang Avenue, Singapore, 6…	MXenes, which are graphene-like two-dimensional transition metal carbides and nitrides, have tunable compositions and exhibit rich surface chemistry. This compositional flexibility has resulted in exquisitely tunable electronic, optical, and mechanical properties leading to the applications of MXenes in catalysis, electronics, and energy storage. The work function of MXenes is an important fundam…	density functional theory; machine learning; MXenes; two-dimensional materials; work function	Carbides; Chemical bonds; Computation theory; Digital storage; Electronegativity; Electronic properties; Forecasting; Machine learning; Surface chemistry; Transition metals; Work function; Basic chemicals; Density-functional-theory; Machine-learning; Mxenes; Property; Reduced order modelling; Reduced-order model; Surface termination; Tunables; Two-dimensional materials; Density functional theory	H. Li; School of Mechanical and Aerospace Engineering, Nanyang Technological University, Singapore, 50 Nanyang Avenue, 639798, Singapore; email: ehongli@ntu.edu.sg; T.S. Choksi; School of Chemical and Biomedical Engineering, Nanyang Technological University, Singapore, 62 Nanyang Drive, 637459, Singapore; email: tej.choksi@ntu.edu.sg		Institute of Physics	25157655				English	J. Phy. Energy	Article	Final	All Open Access; Gold Open Access	Scopus	2-s2.0-85158818137
Jyothirmai M.V.; Roshini D.; Abraham B.M.; Singh J.K.	Jyothirmai, M.V. (57203092766); Roshini, D. (57980298800); Abraham, B. Moses (57191525848); Singh, Jayant K. (14421812300)	57203092766; 57980298800; 57191525848; 14421812300	Accelerating the Discovery of g-C3N4-Supported Single Atom Catalysts for Hydrogen Evolution Reaction: A Combined DFT and Machine Learning Strategy	2023	ACS Applied Energy Materials	6	10		5598	5606	8	20	10.1021/acsaem.3c00835	https://www.scopus.com/inward/record.uri?eid=2-s2.0-85159618454&doi=10.1021%2facsaem.3c00835&partnerID=40&md5=8452eab8482de7d101a586bc9a1e35e2	Department of Chemical Engineering, Indian Institute of Technology Kanpur, Kanpur, 208016, India; Prescience Insilico Private Limited, Bangalore, 560049, India	Jyothirmai M.V., Department of Chemical Engineering, Indian Institute of Technology Kanpur, Kanpur, 208016, India; Roshini D., Department of Chemical Engineering, Indian Institute of Technology Kanpur, Kanpur, 208016, India; Abraham B.M., Department of Chemical Engineering, Indian Institute of Technology Kanpur, Kanpur, 208016, India; Singh J.K., Department of Chemical Engineering, Indian Institu…	Two-dimensional materials supported by single atom catalysis (SAC) is foreseen to replace platinum for large-scale industrial scalability of sustainable hydrogen generation. Here, a series of metal (Al, Sc, Ti, V, Cr, Mn, Fe, Ni, Cu, Zn) and nonmetal (B, C, N, O, F, Si, P, S, Cl) single atoms embedded on various active sites of graphitic carbon nitride (g-C3N4) are screened by density functional …	density functional theory; formation energy; hydrogen evolution reaction; machine learning; Single atom catalysis	Adaptive boosting; Atoms; Bond length; Carbon nitride; Catalysis; Catalysts; Design for testability; Free energy; Gas adsorption; Gibbs free energy; Grafting (chemical); Machine learning; Regression analysis; Active site; Density-functional theory calculations; Density-functional-theory; Formation energies; Hydrogen evolution reactions; Machine learning models; Machine-learning; Single atom catal…	J.K. Singh; Department of Chemical Engineering, Indian Institute of Technology Kanpur, Kanpur, 208016, India; email: jayantks@iitk.ac.in		American Chemical Society	25740962				English	ACS Appl. Ener. Mat.	Article	Final		Scopus	2-s2.0-85159618454
Basak S.; Banguero M.A.; Burzawa L.; Simmons F.; Salev P.; Aigouy L.; Qazilbash M.M.; Schuller I.K.; Basov D.N.; Zimmers A.; Carlson E.W.	Basak, S. (57198023556); Banguero, M. Alzate (57980317700); Burzawa, L. (57191290432); Simmons, F. (57211311484); Salev, P. (54790192600); Aigouy, L. (7003814463); Qazilbash, M.M. (6603623423); Schuller, I.K. (57214204321); Basov, D.N. (7004222767); Zimmers, A. (12753801400); Carlson, E.W. (7202720790)	57198023556; 57980317700; 57191290432; 57211311484; 54790192600; 7003814463; 6603623423; 57214204321; 7004222767; 12753801400; 7202720790	Deep learning Hamiltonians from disordered image data in quantum materials	2023	Physical Review B	107	20	205121				2	10.1103/PhysRevB.107.205121	https://www.scopus.com/inward/record.uri?eid=2-s2.0-85159097462&doi=10.1103%2fPhysRevB.107.205121&partnerID=40&md5=580d9687960ceaa1f1bd16c55a861ead	Department of Physics and Astronomy, Purdue University, West Lafayette, 47907, IN, United States; Purdue Quantum Science and Engineering Institute, West Lafayette, 47907, IN, United States; Laboratoire de Physique et d'Étude des Matériaux, ESPCI Paris, PSL Université, CNRS, Sorbonne Université, Paris, 75005, France; Department of Computer Science, Purdue University, West Lafayette, 47907, IN, Uni…	Basak S., Department of Physics and Astronomy, Purdue University, West Lafayette, 47907, IN, United States, Purdue Quantum Science and Engineering Institute, West Lafayette, 47907, IN, United States; Banguero M.A., Laboratoire de Physique et d'Étude des Matériaux, ESPCI Paris, PSL Université, CNRS, Sorbonne Université, Paris, 75005, France; Burzawa L., Department of Computer Science, Purdue Unive…	The capabilities of image probe experiments are rapidly expanding, providing new information about quantum materials on unprecedented length- and timescales. Many such materials feature inhomogeneous electronic properties with intricate pattern formation on the observable surface. This rich spatial structure contains information about interactions, dimensionality, and disorder - a spatial encodin…		Convolutional neural networks; Deep learning; Electronic properties; Image recognition; Learning systems; Metal insulator boundaries; Metal insulator transition; Network architecture; Semiconductor insulator boundaries; Vanadium dioxide; Image data; Learning frameworks; Machine-learning; Material features; Pattern formation; Spatial correlations; Spatial encoding; Spatial relationships; Spatial s…	E.W. Carlson; Department of Physics and Astronomy, Purdue University, West Lafayette, 47907, United States; email: ewcarlson@purdue.edu		American Physical Society	24699950				English	Phys. Rev. B	Article	Final	All Open Access; Hybrid Gold Open Access	Scopus	2-s2.0-85159097462
Wang Y.; Ruiz C.; Huang Q.	Wang, Yuanxiang (57216436641); Ruiz, Cesar (57204030873); Huang, Qiang (57207924505)	57216436641; 57204030873; 57207924505	Learning and Predicting Shape Deviations of Smooth and Non-Smooth 3D Geometries Through Mathematical Decomposition of Additive Manufacturing	2023	IEEE Transactions on Automation Science and Engineering	20	3		1527	1538	11	4	10.1109/TASE.2022.3174228	https://www.scopus.com/inward/record.uri?eid=2-s2.0-85131757255&doi=10.1109%2fTASE.2022.3174228&partnerID=40&md5=1ba05326ccb18594964bad051a1c93a2	University of Southern California, Daniel J. Epstein Department of Industrial and Systems Engineering, San Diego, 90089, CA, United States	Wang Y., University of Southern California, Daniel J. Epstein Department of Industrial and Systems Engineering, San Diego, 90089, CA, United States; Ruiz C., University of Southern California, Daniel J. Epstein Department of Industrial and Systems Engineering, San Diego, 90089, CA, United States; Huang Q., University of Southern California, Daniel J. Epstein Department of Industrial and Systems E…	In additive manufacturing (AM), final product geometries are often deformed or distorted. The deviations of three-dimensional (3D) shapes from their intended designs can be represented as 2D surfaces in a R3 space, which constitutes a complicated set of data for learning and predicting geometric quality. Patterns of deviation surfaces vary with shape geometries, sizes/volumes, materials, and AM p…	convolution; fabrication-aware machine learning; Gaussian process; process decomposition; shape deviation modeling; Shape engineering	3D modeling; 3D printers; Additives; Convolution; Estimation; Gaussian distribution; Gaussian noise (electronic); Geometry; Learning systems; Surface treatment; Three dimensional displays; Fabrication-aware machine learning.; Gaussian Processes; Predictive models; Process decompositions; Shape; Shape deviation modeling; Shape deviations; Shape engineering; Solid modelling; Three-dimensional displ…	Q. Huang; University of Southern California, Daniel J. Epstein Department of Industrial and Systems Engineering, San Diego, 90089, United States; email: qiang.huang@usc.edu		Institute of Electrical and Electronics Engineers Inc.	15455955				English	IEEE Trans. Autom. Sci. Eng.	Article	Final		Scopus	2-s2.0-85131757255
Capron O.; Couto L.D.	Capron, Odile (56127157200); Couto, Luis D. (57191621818)	56127157200; 57191621818	An Efficient Methodology Combining K-Means Machine Learning and Electrochemical Modelling for the Determination of Ionic Diffusivity and Kinetic Properties in Battery Electrodes	2023	Materials	16	14	5146				0	10.3390/ma16145146	https://www.scopus.com/inward/record.uri?eid=2-s2.0-85166254110&doi=10.3390%2fma16145146&partnerID=40&md5=522f4f99fb4c1c5026fdbe327bf74cba	Vlaamse Instelling voor Technologisch Onderzoek (VITO) NV, Boeretang 200, Mol, 2400, Belgium; EnergyVille, Thor Park 8310, Genk, 3600, Belgium	Capron O., Vlaamse Instelling voor Technologisch Onderzoek (VITO) NV, Boeretang 200, Mol, 2400, Belgium, EnergyVille, Thor Park 8310, Genk, 3600, Belgium; Couto L.D., Vlaamse Instelling voor Technologisch Onderzoek (VITO) NV, Boeretang 200, Mol, 2400, Belgium, EnergyVille, Thor Park 8310, Genk, 3600, Belgium	This paper presents an innovative and efficient methodology for the determination of the solid-state diffusion coefficient in electrode materials with phase transitions for which the assumption of applying the well-known formula from the work of Weppner et al. is not satisfied. This methodology includes a k-means machine learning screening of Galvanostatic Intermittent Titration Technique (GITT) …	diffusion coefficient; electrochemical model; Galvanostatic Intermittent Titration Technique (GITT); k-means clustering; NVPF; pseudo-two-dimensional; reaction rate constant; sodium ion; unsupervised machine learning	Diffusion in solids; Electrochemical electrodes; K-means clustering; Learning algorithms; Learning systems; Machine learning; Rate constants; Sodium compounds; Sodium-ion batteries; Titration; Electrochemical modeling; Galvanostatic intermittent titration technique; Galvanostatic Intermittent Titration Techniques; K-means++ clustering; NVPF; Pseudo-two-dimensional; Reaction rate constants; Sodium…	O. Capron; Vlaamse Instelling voor Technologisch Onderzoek (VITO) NV, Mol, Boeretang 200, 2400, Belgium; email: odile.capron@vito.be		Multidisciplinary Digital Publishing Institute (MDPI)	19961944				English	Mater.	Article	Final	All Open Access; Gold Open Access; Green Open Access	Scopus	2-s2.0-85166254110
Singh S.K.; Rai N.; Subramanian A.	Singh, Sachin Kumar (57204626734); Rai, Nikhil (57219624832); Subramanian, Arunkumar (9240940100)	57204626734; 57219624832; 9240940100	Machine Learning-Informed Predictive Design and Analysis of Electrohydrodynamic Printing Systems	2023	Advanced Engineering Materials	25	19	2300740				3	10.1002/adem.202300740	https://www.scopus.com/inward/record.uri?eid=2-s2.0-85167409666&doi=10.1002%2fadem.202300740&partnerID=40&md5=1088596d7504ed867cc3a5be848339f5	Department of Mechanical and Industrial Engineering, College of Engineering, University of Illinois at Chicago, Chicago, 60607, United States	Singh S.K., Department of Mechanical and Industrial Engineering, College of Engineering, University of Illinois at Chicago, Chicago, 60607, United States; Rai N., Department of Mechanical and Industrial Engineering, College of Engineering, University of Illinois at Chicago, Chicago, 60607, United States; Subramanian A., Department of Mechanical and Industrial Engineering, College of Engineering, …	Electrohydrodynamic (EHD) processes are promising techniques for manufacturing nanoscopic products with different shapes (such as thin films, nanofibers, 2D/3D nanostructures, and nanoparticles) and materials at a low cost using simple equipment. A key challenge in their adoption by nonexperts is the requirement of enormous time and resources in identifying the optimum design/process parameters f…	drop-on-demand printing; electrohydrodynamics; machine learning; spraying	Drops; Electrohydrodynamics; Film preparation; Films; Regression analysis; Average errors; Design and analysis; Different shapes; Drop-on-demand printing; Gradient boosting; Machine learning models; Machine-learning; Predictive models; Printing system; Thin-films; Machine learning	A. Subramanian; Department of Mechanical and Industrial Engineering, College of Engineering, University of Illinois at Chicago, Chicago, 60607, United States; email: sarun@uic.edu		John Wiley and Sons Inc	14381656				English	Adv. Eng. Mater.	Article	Final	All Open Access; Hybrid Gold Open Access	Scopus	2-s2.0-85167409666
Lee J.; Lee J.; Shin S.; Son Y.; Han Y.-K.	Lee, Jaeho (57220866995); Lee, Jaehwan (58339863300); Shin, Seokwon (57226429252); Son, Youngdoo (56645738600); Han, Young-Kyu (7404096707)	57220866995; 58339863300; 57226429252; 56645738600; 7404096707	Machine Learning for the Expedited Screening of Hydrogen Evolution Catalysts for Transition Metal-Doped Transition Metal Dichalcogenides	2023	International Journal of Energy Research	2023		6612054				1	10.1155/2023/6612054	https://www.scopus.com/inward/record.uri?eid=2-s2.0-85171883351&doi=10.1155%2f2023%2f6612054&partnerID=40&md5=0a41e761b1f0571bcc7346773bd87c0b	Department of Energy and Materials Engineering, Dongguk University-Seoul, Seoul, 04620, South Korea; Department of Industrial and Systems Engineering, Dongguk University-Seoul, Seoul, 04620, South Korea	Lee J., Department of Energy and Materials Engineering, Dongguk University-Seoul, Seoul, 04620, South Korea; Lee J., Department of Industrial and Systems Engineering, Dongguk University-Seoul, Seoul, 04620, South Korea; Shin S., Department of Industrial and Systems Engineering, Dongguk University-Seoul, Seoul, 04620, South Korea; Son Y., Department of Industrial and Systems Engineering, Dongguk U…	Two-dimensional transition metal dichalcogenides (TMDs) have gained attention as potent catalysts for the hydrogen evolution reaction (HER). The traditional trial-and-error methodology for catalyst development has proven inefficient due to its costly and time-intensive nature. To accelerate the catalyst development process, the Gibbs free energy of hydrogen adsorption ( Δ G H ∗ ), computed using …		Catalysts; Chemical bonds; Density functional theory; Design for testability; Electronegativity; Forecasting; Free energy; Gas adsorption; Gibbs free energy; Layered semiconductors; Machine learning; Molybdenum compounds; Selenium compounds; Tellurium compounds; Tungsten compounds; Density-functional-theory; Development process; Dichalcogenides; Hydrogen evolution reactions; Hydrogen-evolution; M…	Y. Son; Department of Industrial and Systems Engineering, Dongguk University-Seoul, Seoul, 04620, South Korea; email: youngdoo@dongguk.edu; Y.-K. Han; Department of Energy and Materials Engineering, Dongguk University-Seoul, Seoul, 04620, South Korea; email: ykenergy@dongguk.edu		Hindawi Limited	0363907X		IJERD		English	Int. J. Energy Res.	Article	Final	All Open Access; Gold Open Access	Scopus	2-s2.0-85171883351
Liang B.; Zhang Y.; Leist C.; Ou Z.; Položij M.; Wang Z.; Mücke D.; Dong R.; Zheng Z.; Heine T.; Feng X.; Kaiser U.; Qi H.	Liang, Baokun (57214445685); Zhang, Yingying (57193030202); Leist, Christopher (57214067399); Ou, Zhaowei (57223983455); Položij, Miroslav (55123147300); Wang, Zhiyong (57218715279); Mücke, David (57223145178); Dong, Renhao (56489854600); Zheng, Zhikun (55878514100); Heine, Thomas (55777593400); Feng, Xinliang (13406555300); Kaiser, Ute (7102884063); Qi, Haoyuan (56637587800)	57214445685; 57193030202; 57214067399; 57223983455; 55123147300; 57218715279; 57223145178; 56489854600; 55878514100; 55777593400; 13406555300; 7102884063; 56637587800	Optimal acceleration voltage for near-atomic resolution imaging of layer-stacked 2D polymer thin films	2022	Nature Communications	13	1	3948				9	10.1038/s41467-022-31688-4	https://www.scopus.com/inward/record.uri?eid=2-s2.0-85133664480&doi=10.1038%2fs41467-022-31688-4&partnerID=40&md5=74afef68e2b23c95a81ae385a80b5be4	Central Facility for Electron Microscopy, Electron Microscopy Group of Materials Science, Universität Ulm, Ulm, 89081, Germany; Faculty of Chemistry and Food Chemistry & Center for Advancing Electronics Dresden (cfaed), Technische Universität Dresden, Dresden, 01062, Germany; Key Laboratory for Polymeric Composite and Functional Materials of Ministry of Education, School of Chemistry, and State K…	Liang B., Central Facility for Electron Microscopy, Electron Microscopy Group of Materials Science, Universität Ulm, Ulm, 89081, Germany; Zhang Y., Faculty of Chemistry and Food Chemistry & Center for Advancing Electronics Dresden (cfaed), Technische Universität Dresden, Dresden, 01062, Germany; Leist C., Central Facility for Electron Microscopy, Electron Microscopy Group of Materials Science, Un…	Despite superb instrumental resolution in modern transmission electron microscopes (TEM), high-resolution imaging of organic two-dimensional (2D) materials is a formidable task. Here, we present that the appropriate selection of the incident electron energy plays a crucial role in reducing the gap between achievable resolution in the image and the instrumental limit. Among a broad range of electr…		imine; polymer; acceleration; electron; image resolution; imaging method; polymer; acceleration; acid dissociation constant; aqueous solution; Article; cell encapsulation; chemical environment; comparative study; contrast enhancement; critical value; crystal structure; data analysis; destruction; electric potential; electron diffraction; experimentation; high resolution transmission electron micr…	U. Kaiser; Central Facility for Electron Microscopy, Electron Microscopy Group of Materials Science, Universität Ulm, Ulm, 89081, Germany; email: ute.kaiser@uni-ulm.de; H. Qi; Central Facility for Electron Microscopy, Electron Microscopy Group of Materials Science, Universität Ulm, Ulm, 89081, Germany; email: haoyuan.qi@uni-ulm.de		Nature Research	20411723			35803950	English	Nat. Commun.	Article	Final	All Open Access; Gold Open Access; Green Open Access	Scopus	2-s2.0-85133664480
Ahmadpour A.; Yetisen A.K.; Tasoglu S.	Ahmadpour, Abdollah (57224816214); Yetisen, Ali K. (55981394200); Tasoglu, Savas (24173862800)	57224816214; 55981394200; 24173862800	Piezoelectric Metamaterial Blood Pressure Sensor	2023	ACS Applied Electronic Materials	5	6		3280	3290	10	7	10.1021/acsaelm.3c00344	https://www.scopus.com/inward/record.uri?eid=2-s2.0-85162873901&doi=10.1021%2facsaelm.3c00344&partnerID=40&md5=69df2525304968e9d354fd91ca27c86e	Department of Mechanical Engineering, Koç University, Sariyer, Istanbul, 34450, Turkey; Department of Chemical Engineering, Imperial College London, London, SW7 2AZ, United Kingdom; Koç University Arçelik Research Center for Creative Industries (KUAR), Koç University, Sariyer, Istanbul, 34450, Turkey; Koc University Is Bank Artificial Intelligence Lab (KUIS AILab), Koç University, Sariyer, Istanb…	Ahmadpour A., Department of Mechanical Engineering, Koç University, Sariyer, Istanbul, 34450, Turkey; Yetisen A.K., Department of Chemical Engineering, Imperial College London, London, SW7 2AZ, United Kingdom; Tasoglu S., Department of Mechanical Engineering, Koç University, Sariyer, Istanbul, 34450, Turkey, Koç University Arçelik Research Center for Creative Industries (KUAR), Koç University, Sa…	Continuous blood pressure monitoring allows for detecting the early onset of cardiovascular disease and assessing personal health status. Conventional piezoelectric blood pressure monitoring techniques have the ability to sense biosignals due to their good dynamic responses but have significant drawbacks in terms of power consumption, which limits the operation of blood pressure sensors. Although…	Bayesian optimization; blood pressure sensor; machine learning; metamaterials; piezoelectric elements; regression	3D modeling; Blood; Blood pressure; Electric potential; Metamaterials; Piezoelectricity; Regression analysis; Tissue; Bayesian optimization; Blood pressure sensors; Machine learning algorithms; Machine-learning; Output voltages; Piezoelectric; Piezoelectric elements; Regression; Regression modelling; Time dependent; Machine learning	S. Tasoglu; Department of Mechanical Engineering, Koç University, Istanbul, Sariyer, 34450, Turkey; email: stasoglu@ku.edu.tr		American Chemical Society	26376113				English	ACS Appl. Electron. Mater.	Article	Final		Scopus	2-s2.0-85162873901
Park J.-H.; Lu A.-Y.; Tavakoli M.M.; Kim N.Y.; Chiu M.-H.; Liu H.; Zhang T.; Wang Z.; Wang J.; Martins L.G.P.; Luo Z.; Chi M.; Miao J.; Kong J.	Park, Ji-Hoon (56949260400); Lu, Ang-Yu (56681712500); Tavakoli, Mohammad Mahdi (35270483700); Kim, Na Yeon (58599187500); Chiu, Ming-Hui (56025582900); Liu, Hongwei (57209234602); Zhang, Tianyi (57191585835); Wang, Zhien (57220077003); Wang, Jiangtao (55932119900); Martins, Luiz Gustavo Pimenta (55917238700); Luo, Zhengtang (8205811200); Chi, Miaofang (14017660100); Miao, Jianwei (7102180202); K…	56949260400; 56681712500; 35270483700; 58599187500; 56025582900; 57209234602; 57191585835; 57220077003; 55932119900; 55917238700; 8205811200; 14017660100; 7102180202; 26643411400	Revealing Variable Dependences in Hexagonal Boron Nitride Synthesis via Machine Learning	2023	Nano Letters	23	11		4741	4748	7	6	10.1021/acs.nanolett.2c04624	https://www.scopus.com/inward/record.uri?eid=2-s2.0-85160692484&doi=10.1021%2facs.nanolett.2c04624&partnerID=40&md5=3ad9ba9fdc1608abf00183757775bbe1	Department of Electrical Engineering and Computer Science, Massachusetts Institute of Technology, Cambridge, 02139, MA, United States; Department of Physics and Astronomy, California NanoSystems Institute, University of California, Los Angeles, Los Angeles, 90095, CA, United States; Department of Chemical and Biological Engineering, Hong Kong University of Science and Technology, Clear Water Bay,…	Park J.-H., Department of Electrical Engineering and Computer Science, Massachusetts Institute of Technology, Cambridge, 02139, MA, United States; Lu A.-Y., Department of Electrical Engineering and Computer Science, Massachusetts Institute of Technology, Cambridge, 02139, MA, United States; Tavakoli M.M., Department of Electrical Engineering and Computer Science, Massachusetts Institute of Techno…	Wafer-scale monolayer two-dimensional (2D) materials have been realized by epitaxial chemical vapor deposition (CVD) in recent years. To scale up the synthesis of 2D materials, a systematic analysis of how the growth dynamics depend on the growth parameters is essential to unravel its mechanisms. However, the studies of CVD-grown 2D materials mostly adopted the control variate method and consider…	chemical vapor deposition; Gaussian process; growth parameter; hexagonal boron nitride; machine learning	Boron nitride; Chemical vapor deposition; Gaussian distribution; Gaussian noise (electronic); III-V semiconductors; Monolayers; Nitrides; Chemical vapour deposition; Gaussian Processes; Growth dynamics; Growth parameters; Hexagonal boron nitride; Machine-learning; Scale-up; Systematic analysis; Two-dimensional; Wafer scale; Machine learning	J. Kong; Department of Electrical Engineering and Computer Science, Massachusetts Institute of Technology, Cambridge, 02139, United States; email: jingkong@mit.edu		American Chemical Society	15306984		NALEF	37196055	English	Nano Lett.	Article	Final		Scopus	2-s2.0-85160692484
Biega R.-I.; Bokdam M.; Herrmann K.; Mohanraj J.; Skrybeck D.; Thelakkat M.; Retsch M.; Leppert L.	Biega, Raisa-Ioana (57218477547); Bokdam, Menno (37074037300); Herrmann, Kai (57217856438); Mohanraj, John (6506149596); Skrybeck, Dominik (57189847484); Thelakkat, Mukundan (35560504400); Retsch, Markus (24280194500); Leppert, Linn (37100003100)	57218477547; 37074037300; 57217856438; 6506149596; 57189847484; 35560504400; 24280194500; 37100003100	Dynamic Distortions of Quasi-2D Ruddlesden-Popper Perovskites at Elevated Temperatures: Influence on Thermal and Electronic Properties	2023	Journal of Physical Chemistry C	127	19		9183	9195	12	9	10.1021/acs.jpcc.3c01634	https://www.scopus.com/inward/record.uri?eid=2-s2.0-85159639151&doi=10.1021%2facs.jpcc.3c01634&partnerID=40&md5=4a2e067be64825c96ea4202aae86131b	MESA+ Institute for Nanotechnology, University of Twente, Enschede, 7500 AE, Netherlands; Department of Physics, University of Bayreuth, Bayreuth, 95440, Germany; Department of Chemistry, University of Bayreuth, Bayreuth, 95440, Germany; Applied Functional Polymers, University of Bayreuth, Bayreuth, 95440, Germany; Bavarian Polymer Institute, University of Bayreuth, Bayreuth, 95440, Germany	Biega R.-I., MESA+ Institute for Nanotechnology, University of Twente, Enschede, 7500 AE, Netherlands, Department of Physics, University of Bayreuth, Bayreuth, 95440, Germany; Bokdam M., MESA+ Institute for Nanotechnology, University of Twente, Enschede, 7500 AE, Netherlands; Herrmann K., Department of Chemistry, University of Bayreuth, Bayreuth, 95440, Germany; Mohanraj J., Applied Functional Po…	Ruddlesden-Popper hybrid halide perovskites are quasi-two-dimensional materials with a layered structure and structural dynamics that are determined by the interplay between the organic and inorganic layers. While their optical properties are governed by confinement effects, the atomistic origin of thermal and electronic properties of these materials is yet to be fully established. Here we combin…		Computation theory; Density functional theory; Electronic properties; Electronic states; Hybrid materials; Molecular dynamics; Optical properties; Photoelectron spectroscopy; Structural dynamics; American Chemical Society; Dynamic distortions; Dynamics simulation; Elevated temperature; Halide perovskites; Organic layers; Quasi-2d; Ruddlesden-Popper; Temperature influence; Two-dimensional material…	R.-I. Biega; MESA+ Institute for Nanotechnology, University of Twente, Enschede, 7500 AE, Netherlands; email: r.i.biega@utwente.nl; L. Leppert; MESA+ Institute for Nanotechnology, University of Twente, Enschede, 7500 AE, Netherlands; email: l.leppert@utwente.nl		American Chemical Society	19327447				English	J. Phys. Chem. C	Article	Final	All Open Access; Green Open Access; Hybrid Gold Open Access	Scopus	2-s2.0-85159639151
Li X.; Li Z.; Chen J.	Li, Xiang (58869938700); Li, Zhe (57573884700); Chen, Ji (55642062800)	58869938700; 57573884700; 55642062800	Ab initio calculation of real solids via neural network ansatz	2022	Nature Communications	13	1	7895				23	10.1038/s41467-022-35627-1	https://www.scopus.com/inward/record.uri?eid=2-s2.0-85144542883&doi=10.1038%2fs41467-022-35627-1&partnerID=40&md5=079913a7b12fcb6d7b415190fc79b9ef	ByteDance Inc, Zhonghang Plaza, No. 43, North 3rd Ring West Road, Haidian District, Beijing, China; School of Physics, Interdisciplinary Institute of Light-Element Quantum Materials, Frontiers Science Center for Nano-Optoelectronics, Peking University, Beijing, 100871, China	Li X., ByteDance Inc, Zhonghang Plaza, No. 43, North 3rd Ring West Road, Haidian District, Beijing, China; Li Z., ByteDance Inc, Zhonghang Plaza, No. 43, North 3rd Ring West Road, Haidian District, Beijing, China; Chen J., School of Physics, Interdisciplinary Institute of Light-Element Quantum Materials, Frontiers Science Center for Nano-Optoelectronics, Peking University, Beijing, 100871, China	Neural networks have been applied to tackle many-body electron correlations for small molecules and physical models in recent years. Here we propose an architecture that extends molecular neural networks with the inclusion of periodic boundary conditions to enable ab initio calculation of real solids. The accuracy of our approach is demonstrated in four different types of systems, namely the one-…		graphene; hydrogen; lithium; artificial neural network; correlation; electron; molecular analysis; solid; ab initio calculation; Article; controlled study; covalent bond; deep neural network; electron; intuition; machine learning; phase transition; physical model; statistical error	X. Li; ByteDance Inc, Beijing, Zhonghang Plaza, No. 43, North 3rd Ring West Road, Haidian District, China; email: lixiang.62770689@bytedance.com		Nature Research	20411723			36550157	English	Nat. Commun.	Article	Final	All Open Access; Gold Open Access; Green Open Access	Scopus	2-s2.0-85144542883
Knøsgaard N.R.; Thygesen K.S.	Knøsgaard, Nikolaj Rørbæk (57219799222); Thygesen, Kristian Sommer (9743708300)	57219799222; 9743708300	Representing individual electronic states for machine learning GW band structures of 2D materials	2022	Nature Communications	13	1	468				34	10.1038/s41467-022-28122-0	https://www.scopus.com/inward/record.uri?eid=2-s2.0-85124061855&doi=10.1038%2fs41467-022-28122-0&partnerID=40&md5=f45b9831228d5024daefac204cbe19c5	Computational Atomic-scale Materials Design (CAMD), Department of Physics, Technical University of Denmark, Kgs. Lyngby, 2800, Denmark	Knøsgaard N.R., Computational Atomic-scale Materials Design (CAMD), Department of Physics, Technical University of Denmark, Kgs. Lyngby, 2800, Denmark; Thygesen K.S., Computational Atomic-scale Materials Design (CAMD), Department of Physics, Technical University of Denmark, Kgs. Lyngby, 2800, Denmark	Choosing optimal representation methods of atomic and electronic structures is essential when machine learning properties of materials. We address the problem of representing quantum states of electrons in a solid for the purpose of machine leaning state-specific electronic properties. Specifically, we construct a fingerprint based on energy decomposed operator matrix elements (ENDOME) and radial…		accuracy assessment; detection method; instrumentation; machine learning; two-dimensional modeling; wavelength; article; density functional theory; dielectric constant; human; machine learning; mean absolute error	N.R. Knøsgaard; Computational Atomic-scale Materials Design (CAMD), Department of Physics, Technical University of Denmark, Kgs. Lyngby, 2800, Denmark; email: nirkn@dtu.dk		Nature Research	20411723			35115510	English	Nat. Commun.	Article	Final	All Open Access; Gold Open Access; Green Open Access	Scopus	2-s2.0-85124061855
Lu S.; Jayaraman A.	Lu, Shizhao (57222498909); Jayaraman, Arthi (8951106400)	57222498909; 8951106400	Pair-Variational Autoencoders for Linking and Cross-Reconstruction of Characterization Data from Complementary Structural Characterization Techniques	2023	JACS Au	3	9		2510	2521	11	5	10.1021/jacsau.3c00275	https://www.scopus.com/inward/record.uri?eid=2-s2.0-85166755479&doi=10.1021%2fjacsau.3c00275&partnerID=40&md5=3778c8bcfb26990550323db1884c3b74	Department of Chemical and Biomolecular Engineering, University of Delaware, Newark, 19716, DE, United States; Department of Materials Science and Engineering, University of Delaware, Newark, 19716, DE, United States	Lu S., Department of Chemical and Biomolecular Engineering, University of Delaware, Newark, 19716, DE, United States; Jayaraman A., Department of Chemical and Biomolecular Engineering, University of Delaware, Newark, 19716, DE, United States, Department of Materials Science and Engineering, University of Delaware, Newark, 19716, DE, United States	In materials research, structural characterization often requires multiple complementary techniques to obtain a holistic morphological view of a synthesized material. Depending on the availability and accessibility of the different characterization techniques (e.g., scattering, microscopy, spectroscopy), each research facility or academic research lab may have access to high-throughput capability…	machine learning; material characterization; microscopy; scattering; variational autoencoder		A. Jayaraman; Department of Chemical and Biomolecular Engineering, University of Delaware, Newark, 19716, United States; email: arthij@udel.edu		American Chemical Society	26913704				English	JACS. Au.	Article	Final	All Open Access; Gold Open Access	Scopus	2-s2.0-85166755479
Parihar A.; Choudhary N.K.; Sharma P.; Khan R.	Parihar, Arpana (57219601441); Choudhary, Nishant Kumar (57799607100); Sharma, Palak (57799974400); Khan, Raju (19337534900)	57219601441; 57799607100; 57799974400; 19337534900	MXene-based aptasensor for the detection of aflatoxin in food and agricultural products	2023	Environmental Pollution	316		120695				35	10.1016/j.envpol.2022.120695	https://www.scopus.com/inward/record.uri?eid=2-s2.0-85142891809&doi=10.1016%2fj.envpol.2022.120695&partnerID=40&md5=c8af03ad9e46ba6f9cf24fa489411513	Industrial Waste Utilization, Nano and Biomaterials, CSIR-Advanced Materials and Processes Research Institute (AMPRI), Hoshangabad Road, MP, Bhopal, 462026, India; NIMS Institute of Allied Medical Science and Technology, NIMS University, Rajasthan, Jaipur, 303121, India; Academy of Scientific and Innovative Research (AcSIR), Ghaziabad, 201002, India	Parihar A., Industrial Waste Utilization, Nano and Biomaterials, CSIR-Advanced Materials and Processes Research Institute (AMPRI), Hoshangabad Road, MP, Bhopal, 462026, India; Choudhary N.K., NIMS Institute of Allied Medical Science and Technology, NIMS University, Rajasthan, Jaipur, 303121, India; Sharma P., NIMS Institute of Allied Medical Science and Technology, NIMS University, Rajasthan, Jai…	The detection of toxins that contaminate food needs highly sensitive and selective techniques to prevent substantial monitory loss. In this regard, various nanostructured material-enabled biosensors, have recently been developed to improve the detection of food toxins among them aflatoxin is the prevalent one. The biosensor-based detection of aflatoxin is quick, cheaper, and needs less skilled pe…	Aflatoxin; Agriculture products; Aptasensor; Fabrication; Food; MXenes	Aflatoxins; Aptamers, Nucleotide; Artificial Intelligence; Biosensing Techniques; Nanostructures; Aflatoxins; Agricultural products; Artificial intelligence; Biocompatibility; Environmental technology; aflatoxin; aptamer; MXene nanomaterial; nanomaterial; unclassified drug; aflatoxin; aptamer; Agriculture products; Aptamers; Aptasensors; Biorecognition elements; Biosensing; Conventional technique…	A. Parihar; Industrial Waste Utilization, Nano and Biomaterials, CSIR-Advanced Materials and Processes Research Institute (AMPRI), Bhopal, Hoshangabad Road, MP, 462026, India; email: arpana_parihar@yahoo.com		Elsevier Ltd	2697491		ENPOE	36423887	English	Environ. Pollut.	Article	Final	All Open Access; Bronze Open Access	Scopus	2-s2.0-85142891809
Meng K.; Niu Y.; Zhao X.; Zhang Y.; Zhao Y.; Yu X.; Rong J.; Hou H.	Meng, Kun (57204183247); Niu, Yutao (57843956300); Zhao, Xiaoyang (58016973100); Zhang, Yannan (55491250200); Zhao, Yan (57825366300); Yu, Xiaohua (7404114924); Rong, Ju (55343813200); Hou, Hongying (16202992100)	57204183247; 57843956300; 58016973100; 55491250200; 57825366300; 7404114924; 55343813200; 16202992100	Data-Driven Design of High-Performance Graphene-Based Seawater Desalination Membranes	2023	ACS Applied Nano Materials	6	7		5889	5900	11	10	10.1021/acsanm.3c00256	https://www.scopus.com/inward/record.uri?eid=2-s2.0-85151273591&doi=10.1021%2facsanm.3c00256&partnerID=40&md5=ba4401d42edc5a88b3050ab03a737d85	Faculty of Materials Science and Engineering, Kunming University of Science and Technology, Kunming, 650093, China; National and Local Joint Engineering Laboratory for Lithium-Ion Batteries and Materials Preparation Technology, Kunming University of Science and Technology, Kunming, 650093, China; National Engineering Research Center of Solid Waste Resource Recovery, Kunming University of Science …	Meng K., Faculty of Materials Science and Engineering, Kunming University of Science and Technology, Kunming, 650093, China; Niu Y., Faculty of Materials Science and Engineering, Kunming University of Science and Technology, Kunming, 650093, China; Zhao X., Faculty of Materials Science and Engineering, Kunming University of Science and Technology, Kunming, 650093, China; Zhang Y., National and Lo…	Freshwater scarcity has emerged as a prominent bottleneck for global sustainable development, and all countries are sharing a serious reality. Currently, the search for a high-performance, two-dimensional (2D) desalination membrane remains a tremendous challenge. A high-throughput screening involving density functional theory-machine learning (DFT-ML) framework is considered to be an essential av…	machine learning; material design; seawater desalination; self-cleaning properties; two-dimensional materials	Density (specific gravity); Density functional theory; Desalination; Design for testability; Graphene; Machine learning; Membranes; Molecular dynamics; Seawater; Stability; Desalination membranes; Machine-learning; Materials design; Performance; Salt ions; Salt rejections; Seawater desalination; Self-cleaning properties; Two-dimensional materials; Water flux; Electronic structure	X. Yu; Faculty of Materials Science and Engineering, Kunming University of Science and Technology, Kunming, 650093, China; email: xiaohua_y@163.com; J. Rong; Faculty of Materials Science and Engineering, Kunming University of Science and Technology, Kunming, 650093, China; email: JRong_kmust@163.com; H. Hou; Faculty of Materials Science and Engineering, Kunming University of Science and Technolog…		American Chemical Society	25740970				English	ACS Appl. Nano Mat.	Article	Final		Scopus	2-s2.0-85151273591
Mohammadzadeh M.R.; Hasani A.; Jaferzadeh K.; Fawzy M.; De Silva T.; Abnavi A.; Ahmadi R.; Ghanbari H.; Askar A.; Kabir F.; Rajapakse R.K.N.D.; Adachi M.M.	Mohammadzadeh, Mohammad Reza (59289898700); Hasani, Amirhossein (56501775400); Jaferzadeh, Keyvan (35781877400); Fawzy, Mirette (57223906642); De Silva, Thushani (57287468800); Abnavi, Amin (57194502466); Ahmadi, Ribwar (57278170200); Ghanbari, Hamidreza (57576416100); Askar, Abdelrahman (56699722300); Kabir, Fahmid (57204906651); Rajapakse, R.K.N.D. (57216149626); Adachi, Michael M. (16432591400)	59289898700; 56501775400; 35781877400; 57223906642; 57287468800; 57194502466; 57278170200; 57576416100; 56699722300; 57204906651; 57216149626; 16432591400	Unique Photoactivated Time-Resolved Response in 2D GeS for Selective Detection of Volatile Organic Compounds	2023	Advanced Science	10	10	2205458				9	10.1002/advs.202205458	https://www.scopus.com/inward/record.uri?eid=2-s2.0-85147010903&doi=10.1002%2fadvs.202205458&partnerID=40&md5=9175978fbdafeb6b23ac1777b299782a	School of Engineering Science, Simon Fraser University, Burnaby, V5A 1S6, BC, Canada; Department of Computer Science and Software Engineering, Concordia University, Montreal, H3G 1M8, QC, Canada; Department of Physics, Simon Fraser University, Burnaby, V5A 1S6, BC, Canada	Mohammadzadeh M.R., School of Engineering Science, Simon Fraser University, Burnaby, V5A 1S6, BC, Canada; Hasani A., School of Engineering Science, Simon Fraser University, Burnaby, V5A 1S6, BC, Canada; Jaferzadeh K., Department of Computer Science and Software Engineering, Concordia University, Montreal, H3G 1M8, QC, Canada; Fawzy M., Department of Physics, Simon Fraser University, Burnaby, V5A …	Volatile organic compounds (VOCs) sensors have a broad range of applications including healthcare, process control, and air quality analysis. There are a variety of techniques for detecting VOCs such as optical, acoustic, electrochemical, and chemiresistive sensors. However, existing commercial VOC detectors have drawbacks such as high cost, large size, or lack of selectivity. Herein, a new sensi…	2D Materials; GeS; machine learning; sensors; volatile organic compounds (VOCs) detection	Air quality; Diagnosis; Germanium compounds; Machine learning; Quality control; Sulfur compounds; 2d material; Compound sensors; Compound species; Germanium sulphide; Healthcare process; Machine-learning; Photo-activated; Selective detection; Time-resolved; Volatile organic compound detection; Volatile organic compounds	M.M. Adachi; School of Engineering Science, Simon Fraser University, Burnaby, V5A 1S6, Canada; email: mmadachi@sfu.ca		John Wiley and Sons Inc	21983844			36658730	English	Adv. Sci.	Article	Final	All Open Access; Gold Open Access	Scopus	2-s2.0-85147010903
Ning H.; Yu Z.; Zhang Q.; Wen H.; Gao B.; Mao Y.; Li Y.; Zhou Y.; Zhou Y.; Chen J.; Liu L.; Wang W.; Li T.; Li Y.; Meng W.; Li W.; Li Y.; Qiu H.; Shi Y.; Chai Y.; Wu H.; Wang X.	Ning, Hongkai (57209585409); Yu, Zhihao (56532777400); Zhang, Qingtian (57194219666); Wen, Hengdi (58102321400); Gao, Bin (55707310000); Mao, Yun (58148390500); Li, Yuankun (57545642800); Zhou, Ying (57208334202); Zhou, Yue (57205199454); Chen, Jiewei (56419687900); Liu, Lei (57203731961); Wang, Wenfeng (8986056700); Li, Taotao (56467512100); Li, Yating (57407664900); Meng, Wanqing (57222076157);…	57209585409; 56532777400; 57194219666; 58102321400; 55707310000; 58148390500; 57545642800; 57208334202; 57205199454; 56419687900; 57203731961; 8986056700; 56467512100; 57407664900; 57222076157; 57200048987; 55719138100; 56564686700; 57324485000; 36016301200; 55649971900; 57218520168	An in-memory computing architecture based on a duplex two-dimensional material structure for in situ machine learning	2023	Nature Nanotechnology	18	5		493	500	7	48	10.1038/s41565-023-01343-0	https://www.scopus.com/inward/record.uri?eid=2-s2.0-85150467946&doi=10.1038%2fs41565-023-01343-0&partnerID=40&md5=a68c21a8c4630a4ed0750d4f3b7d0c77	National Laboratory of Solid State Microstructures, School of Electronic Science and Engineering and Collaborative Innovation Center of Advanced Microstructures, Nanjing University, Nanjing, China; School of Integrated Circuit Science and Engineering, Nanjing University of Posts and Telecommunications, Nanjing, China; School of Integrated Circuits, Tsinghua University, Beijing, China; Department …	Ning H., National Laboratory of Solid State Microstructures, School of Electronic Science and Engineering and Collaborative Innovation Center of Advanced Microstructures, Nanjing University, Nanjing, China; Yu Z., National Laboratory of Solid State Microstructures, School of Electronic Science and Engineering and Collaborative Innovation Center of Advanced Microstructures, Nanjing University, Nan…	The growing computational demand in artificial intelligence calls for hardware solutions that are capable of in situ machine learning, where both training and inference are performed by edge computation. This not only requires extremely energy-efficient architecture (such as in-memory computing) but also memory hardware with tunable properties to simultaneously meet the demand for training and in…		Computer graphics; Computer graphics equipment; Deep neural networks; Energy efficiency; Energy utilization; Ferroelectricity; Field effect transistors; Layered semiconductors; Memory architecture; Molybdenum compounds; Network architecture; Program processors; disulfide; molybdenum; Architecture-based; Computational demands; Computing architecture; Energy-efficient architectures; Ferroelectric f…	Z. Yu; National Laboratory of Solid State Microstructures, School of Electronic Science and Engineering and Collaborative Innovation Center of Advanced Microstructures, Nanjing University, Nanjing, China; email: zhihao@nju.edu.cn; X. Wang; National Laboratory of Solid State Microstructures, School of Electronic Science and Engineering and Collaborative Innovation Center of Advanced Microstructure…		Nature Research	17483387			36941361	English	Nat. Nanotechnol.	Article	Final		Scopus	2-s2.0-85150467946
Lu M.; Ji H.; Zhao Y.; Chen Y.; Tao J.; Ou Y.; Wang Y.; Huang Y.; Wang J.; Hao G.	Lu, Mingying (57364774200); Ji, Haining (57193057085); Zhao, Yong (57364011700); Chen, Yongxing (57963833300); Tao, Jundong (57364011800); Ou, Yangyong (57964199300); Wang, Yi (56227687800); Huang, Yan (57963471000); Wang, Junlong (57964750500); Hao, Guolin (37090830900)	57364774200; 57193057085; 57364011700; 57963833300; 57364011800; 57964199300; 56227687800; 57963471000; 57964750500; 37090830900	Machine Learning-Assisted Synthesis of Two-Dimensional Materials	2023	ACS Applied Materials and Interfaces	15	1		1871	1878	7	16	10.1021/acsami.2c18167	https://www.scopus.com/inward/record.uri?eid=2-s2.0-85145271174&doi=10.1021%2facsami.2c18167&partnerID=40&md5=c08cf107c854f8d27923bc4d2d32b5c4	School of Physics and Optoelectronics, Xiangtan University, Hunan, Xiangtan, 411105, China	Lu M., School of Physics and Optoelectronics, Xiangtan University, Hunan, Xiangtan, 411105, China; Ji H., School of Physics and Optoelectronics, Xiangtan University, Hunan, Xiangtan, 411105, China; Zhao Y., School of Physics and Optoelectronics, Xiangtan University, Hunan, Xiangtan, 411105, China; Chen Y., School of Physics and Optoelectronics, Xiangtan University, Hunan, Xiangtan, 411105, China;…	Two-dimensional (2D) materials have intriguing physical and chemical properties, which exhibit promising applications in the fields of electronics, optoelectronics, as well as energy storage. However, the controllable synthesis of 2D materials is highly desirable but remains challenging. Machine learning (ML) facilitates the development of insights and discoveries from a large amount of data in a…	chemical vapor deposition; machine learning; materials synthesis; molybdenum disulfide; two-dimensional materials	Chemical vapor deposition; Digital storage; Flow of gases; Layered semiconductors; Petroleum prospecting; Support vector machines; Chemical vapour deposition; Computational costs; Controllable synthesis; Large amounts of data; Machine-learning; Materials synthesis; Physical and chemical properties; Reaction temperature; Two-dimensional; Two-dimensional materials; Molybdenum disulfide	H. Ji; School of Physics and Optoelectronics, Xiangtan University, Xiangtan, Hunan, 411105, China; email: sdytjhn@126.com; G. Hao; School of Physics and Optoelectronics, Xiangtan University, Xiangtan, Hunan, 411105, China; email: guolinhao@xtu.edu.cn		American Chemical Society	19448244			36574361	English	ACS Appl. Mater. Interfaces	Article	Final		Scopus	2-s2.0-85145271174
Rai R.K.; Singh A.; Srivastva R.; Kumar G.	Rai, Rajeev Kumar (58677049500); Singh, Ashutosh (57211398882); Srivastva, Ranjeet (57201668065); Kumar, Gyanendra (58727679200)	58677049500; 57211398882; 57201668065; 58727679200	Fetal ECG Arrhythmia Detection Based on DensNet Transfer Learning	2023	Frontiers in Biomedical Technologies	10	4		417	426	9	0	10.18502/fbt.v10i4.13723	https://www.scopus.com/inward/record.uri?eid=2-s2.0-85175551296&doi=10.18502%2ffbt.v10i4.13723&partnerID=40&md5=fe9164543b4a01d5c75717b0d8f2ae49	Department of Computer Science, Aryabhatta College, University of Delhi, Delhi, India; Department of Computer Science, Keshav Mahavidyalay, University of Delhi, Delhi, India; Department of Computer Science & Engineering, Government Girls Polytechnic Meja, Prayagraj, India; Department of Computer Science & Engineering, Babu Banarasi Das Institute of Technology and Management, Lucknow, India	Rai R.K., Department of Computer Science, Aryabhatta College, University of Delhi, Delhi, India; Singh A., Department of Computer Science, Keshav Mahavidyalay, University of Delhi, Delhi, India; Srivastva R., Department of Computer Science & Engineering, Government Girls Polytechnic Meja, Prayagraj, India; Kumar G., Department of Computer Science & Engineering, Babu Banarasi Das Institute of Tech…	Purpose: The mortality rate of fetuses due to heart defects is a major concern for clinicians. The fetus's heart is monitored non-invasively using the abdominal Electrocardiogram (ECG) of the mother. Most of the methods in literature diagnose fetal arrhythmia based on fetal heart rate. However, there are various challenges in fetal heart rate monitoring and arrhythmia detection. Therefore, very f…	Arrhythmia; DenseNet; Fetal Electrocardiogram; Transfer Learning	Article; DenseNet transfer learning; diagnostic accuracy; electrocardiography; fetus; fetus heart rate; gestational age; heart arrhythmia; heart repolarization; human; image segmentation; machine learning; measurement precision; QRS complex; recall; receiver operating characteristic; T wave	R. Srivastva; Department of Computer Science & Engineering, Government Girls Polytechnic Meja, Prayagraj, India; email: ranjeetbbdit@gmail.com		Tehran University of Medical Sciences	23455829				English	Front. Biomed. Technol.	Article	Final	All Open Access; Gold Open Access	Scopus	2-s2.0-85175551296
Mortazavi B.; Rémond Y.; Fang H.; Rabczuk T.; Zhuang X.	Mortazavi, Bohayra (24399312200); Rémond, Yves (6603557600); Fang, Hongyuan (56391372900); Rabczuk, Timon (56502462200); Zhuang, Xiaoying (24485610900)	24399312200; 6603557600; 56391372900; 56502462200; 24485610900	Hexagonal boron-carbon fullerene heterostructures; Stable two-dimensional semiconductors with remarkable stiffness, low thermal conductivity and flat bands	2023	Materials Today Communications	36		106856				2	10.1016/j.mtcomm.2023.106856	https://www.scopus.com/inward/record.uri?eid=2-s2.0-85167601555&doi=10.1016%2fj.mtcomm.2023.106856&partnerID=40&md5=442bbc7fae870e2b91644a982fcdfa81	Department of Mathematics and Physics, Leibniz Universität Hannover, Appelstraße 11, Hannover, 30167, Germany; Cluster of Excellence PhoenixD (Photonics, Optics, and Engineering–Innovation Across Disciplines), Gottfried Wilhelm Leibniz Universität Hannover, Hannover, Germany; University of Strasbourg, CNRS, ICUBE Laboratory, Strasbourg, France; Yellow River Laboratory/Underground Engineering Rese…	Mortazavi B., Department of Mathematics and Physics, Leibniz Universität Hannover, Appelstraße 11, Hannover, 30167, Germany, Cluster of Excellence PhoenixD (Photonics, Optics, and Engineering–Innovation Across Disciplines), Gottfried Wilhelm Leibniz Universität Hannover, Hannover, Germany; Rémond Y., University of Strasbourg, CNRS, ICUBE Laboratory, Strasbourg, France; Fang H., Yellow River Labor…	Among exciting recent advances in the field of two-dimensional (2D) materials, the successful fabrications of the C60 fullerene networks has been a particularly inspiring accomplishment. Motivated by the recent achievements, herein we explore the stability and physical properties of novel hexagonal boron-carbon fullerene 2D heterostructures, on the basis of already synthesized B40 and C36 fullere…	2D heterostructures; First-principles; Fullerene; Machine learning potentials; Semiconductor	Boron; Chemical bonds; Density functional theory; Fullerenes; Machine learning; Tensile strength; Thermal conductivity; 2d heterostructure; Carbon fullerenes; First principles; Flat band; Learning potential; Low thermal conductivity; Machine learning potential; Machine-learning; Two-dimensional; Two-dimensional semiconductors; Heterojunctions	B. Mortazavi; Department of Mathematics and Physics, Leibniz Universität Hannover, Hannover, Appelstraße 11, 30167, Germany; email: bohayra.mortazavi@gmail.com		Elsevier Ltd	23524928				English	Mater. Today Commun.	Article	Final	All Open Access; Green Open Access	Scopus	2-s2.0-85167601555
Mortazavi B.	Mortazavi, Bohayra (24399312200)	24399312200	Structural, electronic, thermal and mechanical properties of C60-based fullerene two-dimensional networks explored by first-principles and machine learning	2023	Carbon	213		118293				17	10.1016/j.carbon.2023.118293	https://www.scopus.com/inward/record.uri?eid=2-s2.0-85164282798&doi=10.1016%2fj.carbon.2023.118293&partnerID=40&md5=c37a366046d1a29d3cce48a455d60020	Department of Mathematics and Physics, Leibniz Universität Hannover, Appelstraße 11, Hannover, 30167, Germany; Cluster of Excellence PhoenixD (Photonics, Optics, and Engineering–Innovation Across Disciplines), Gottfried Wilhelm Leibniz Universität Hannover, Hannover, Germany	Mortazavi B., Department of Mathematics and Physics, Leibniz Universität Hannover, Appelstraße 11, Hannover, 30167, Germany, Cluster of Excellence PhoenixD (Photonics, Optics, and Engineering–Innovation Across Disciplines), Gottfried Wilhelm Leibniz Universität Hannover, Hannover, Germany	Recent experimental reports on the realizations of two-dimensional (2D) networks of the C60-based fullerenes with anisotropic and nanoporous lattices represent a significant advance, and create exciting prospects for the development of a new class of nanomaterials. In this work, we employed theoretical calculations to explore novel C60-based fullerene lattices and subsequently evaluate their stab…	2D carbon; Electronic; First-principles; Fullerene; Machine learning potentials	Anisotropy; Fullerenes; Machine learning; Porous materials; Structural properties; Tensile strength; Thermal conductivity; Thermal expansion; 2d carbon; C 60; First principles; Learning potential; Machine learning potential; Machine-learning; Nano-porous; Porous carbons; Thermal and mechanical properties; Two-dimensional networks; Density functional theory	B. Mortazavi; Department of Mathematics and Physics, Leibniz Universität Hannover, Hannover, Appelstraße 11, 30167, Germany; email: bohayra.mortazavi@gmail.com		Elsevier Ltd	86223		CRBNA		English	Carbon	Article	Final	All Open Access; Green Open Access	Scopus	2-s2.0-85164282798
Hazan A.; Ratzker B.; Zhang D.; Katiyi A.; Sokol M.; Gogotsi Y.; Karabchevsky A.	Hazan, Adir (57218162767); Ratzker, Barak (57189887895); Zhang, Danzhen (57224640281); Katiyi, Aviad (57194469645); Sokol, Maxim (56304864000); Gogotsi, Yury (7007093973); Karabchevsky, Alina (25822520600)	57218162767; 57189887895; 57224640281; 57194469645; 56304864000; 7007093973; 25822520600	MXene-Nanoflakes-Enabled All-Optical Nonlinear Activation Function for On-Chip Photonic Deep Neural Networks	2023	Advanced Materials	35	11	2210216				10	10.1002/adma.202210216	https://www.scopus.com/inward/record.uri?eid=2-s2.0-85146933064&doi=10.1002%2fadma.202210216&partnerID=40&md5=cdc6e054442a756d0c17e75efffc1170	School of Electrical and Computer Engineering, Electro-Optics and Photonics Engineering Department, Ben-Gurion University of the Negev, Beer-Sheva, 8410501, Israel; Department of Materials Science and Engineering, Tel Aviv University, Ramat Aviv, 6997801, Israel; A. J. Drexel Nanomaterials Institute and Department of Materials Science and Engineering, Drexel University, Philadelphia, 19104, PA, U…	Hazan A., School of Electrical and Computer Engineering, Electro-Optics and Photonics Engineering Department, Ben-Gurion University of the Negev, Beer-Sheva, 8410501, Israel; Ratzker B., Department of Materials Science and Engineering, Tel Aviv University, Ramat Aviv, 6997801, Israel; Zhang D., A. J. Drexel Nanomaterials Institute and Department of Materials Science and Engineering, Drexel Univer…	2D metal carbides and nitrides (MXene) are promising material platforms for on-chip neural networks owing to their nonlinear saturable absorption effect. The localized surface plasmon resonances in metallic MXene nanoflakes may play an important role in enhancing the electromagnetic absorption; however, their contribution is not determined due to the lack of a precise understanding of its localiz…	artificial intelligence; integrated photonics; MXenes; silicon photonics; titanium carbide; waveguides	Deep neural networks; Nonlinear optics; Saturable absorbers; Semiconductor quantum wells; Surface plasmon resonance; Waveguides; 2D metal; All optical; Integrated photonics; Metal nitrides; Mxenes; Nano-flakes; Nonlinear activation functions; On-chip photonics; Optical nonlinear; Silicon photonics; Silicon photonics	A. Karabchevsky; School of Electrical and Computer Engineering, Electro-Optics and Photonics Engineering Department, Ben-Gurion University of the Negev, Beer-Sheva, 8410501, Israel; email: alinak@bgu.ac.il		John Wiley and Sons Inc	9359648		ADVME		English	Adv Mater	Article	Final	All Open Access; Hybrid Gold Open Access	Scopus	2-s2.0-85146933064
Choudhary K.; Garrity K.F.; Hartman S.T.; Pilania G.; Tavazza F.	Choudhary, Kamal (57206132314); Garrity, Kevin F. (24780289700); Hartman, Steven T. (57203807232); Pilania, Ghanshyam (26221914300); Tavazza, Francesca (57221973516)	57206132314; 24780289700; 57203807232; 26221914300; 57221973516	Efficient computational design of two-dimensional van der Waals heterostructures: Band alignment, lattice mismatch, and machine learning	2023	Physical Review Materials	7	1	14009				16	10.1103/PhysRevMaterials.7.014009	https://www.scopus.com/inward/record.uri?eid=2-s2.0-85147550476&doi=10.1103%2fPhysRevMaterials.7.014009&partnerID=40&md5=36e2b3a89ca552af2a12ece3ae8c8233	Materials Science and Engineering Division, National Institute of Standards and Technology, Gaithersburg, 20899, MD, United States; Materials Science and Technology Division, Los Alamos National Lab, Los Alamos, 87545, NM, United States	Choudhary K., Materials Science and Engineering Division, National Institute of Standards and Technology, Gaithersburg, 20899, MD, United States; Garrity K.F., Materials Science and Engineering Division, National Institute of Standards and Technology, Gaithersburg, 20899, MD, United States; Hartman S.T., Materials Science and Technology Division, Los Alamos National Lab, Los Alamos, 87545, NM, Un…	We develop a computational database, website applications (web-apps), and machine-learning (ML) models to accelerate the design and discovery of two-dimensional (2D) heterostructures. Using density functional theory (DFT) based lattice parameters and electronic band energies for 674 nonmetallic exfoliable 2D materials, we generate 226 779 possible bilayer heterostructures. We classify these heter…		Alignment; Computation theory; Density functional theory; Design for testability; Lattice mismatch; Lattice theory; Layered semiconductors; Machine learning; Monolayers; Substrates; Van der Waals forces; Websites; Work function; 2D metal; Andersons; Band alignments; Computational design; Density-functional-theory; High work function; Machine learning models; Machine-learning; Two-dimensional; Van…	K. Choudhary; email: kamal.choudhary@nist.gov		American Physical Society	24759953				English	Physic. Rev. Mat.	Article	Final	All Open Access; Green Open Access	Scopus	2-s2.0-85147550476
Allen C.; Aryal S.; Do T.; Gautum R.; Hasan M.M.; Jasthi B.K.; Gnimpieba E.; Gadhamshetty V.	Allen, Cody (58043780200); Aryal, Shiva (58043905700); Do, Tuyen (57720420800); Gautum, Rishav (58043780300); Hasan, Md Mahmudul (57960573400); Jasthi, Bharat K. (8342944000); Gnimpieba, Etienne (43061216100); Gadhamshetty, Venkataramana (57203474187)	58043780200; 58043905700; 57720420800; 58043780300; 57960573400; 8342944000; 43061216100; 57203474187	Deep learning strategies for addressing issues with small datasets in 2D materials research: Microbial Corrosion	2022	Frontiers in Microbiology	13		1059123				7	10.3389/fmicb.2022.1059123	https://www.scopus.com/inward/record.uri?eid=2-s2.0-85145693288&doi=10.3389%2ffmicb.2022.1059123&partnerID=40&md5=88d8a5262bdb58e186ff307ccb50b046	Department of Civil and Environmental Engineering, South Dakota Mines, Rapid City, SD, United States; Two-Dimensional Materials for Biofilm Engineering Science and Technology (2DBEST) Center, South Dakota Mines, Rapid City, SD, United States; Data-Driven Materials Discovery Center, South Dakota Mines, Rapid City, SD, United States; Department of Biomedical Engineering, University of South Dakota,…	Allen C., Department of Civil and Environmental Engineering, South Dakota Mines, Rapid City, SD, United States, Two-Dimensional Materials for Biofilm Engineering Science and Technology (2DBEST) Center, South Dakota Mines, Rapid City, SD, United States, Data-Driven Materials Discovery Center, South Dakota Mines, Rapid City, SD, United States; Aryal S., Department of Biomedical Engineering, Univers…	Protective coatings based on two dimensional materials such as graphene have gained traction for diverse applications. Their impermeability, inertness, excellent bonding with metals, and amenability to functionalization renders them as promising coatings for both abiotic and microbiologically influenced corrosion (MIC). Owing to the success of graphene coatings, the whole family of 2D materials, …	2D materials; coatings; electrochemical impedance spectroscopy; graphene; hexagonal boron nitride; machine learning; microbial induced corrosion	copper; electrolyte; graphene; molybdenum; Article; autoclaving; autoencoder; deep learning; deep neural network; Desulfovibrio; electrochemical analysis; electron transport; impedance spectroscopy; incubation time; machine learning; microbial corrosion; nonhuman	V. Gadhamshetty; Department of Civil and Environmental Engineering, South Dakota Mines, Rapid City, United States; email: venkata.gadhamshetty@sdsmt.edu		Frontiers Media S.A.	1664302X				English	Front. Microbiol.	Article	Final	All Open Access; Gold Open Access	Scopus	2-s2.0-85145693288
Sledzinska M.; Xiao P.; Puig Vilardell E.; Chávez Angel E.; Esplandiu M.J.; Sotomayor Torres C.M.	Sledzinska, M. (54581676900); Xiao, P. (57219627509); Puig Vilardell, E. (58028612100); Chávez Angel, E. (56070661400); Esplandiu, M.J. (6603635011); Sotomayor Torres, C.M. (35403074800)	54581676900; 57219627509; 58028612100; 56070661400; 6603635011; 35403074800	Exciton tuning and strain imaging in WS2supported on PDMS micropillars	2022	Applied Physics Letters	121	25	253101				5	10.1063/5.0130927	https://www.scopus.com/inward/record.uri?eid=2-s2.0-85144620858&doi=10.1063%2f5.0130927&partnerID=40&md5=1719e35d22b58d30284e7aec74e970eb	Catalan Institute of Nanoscience and Nanotechnology (ICN2), CSIC, BIST, Campus UAB, Bellaterra, Barcelona, 08193, Spain; Departamento de Física, Universidad Autónoma de Barcelona, Bellaterra, Barcelona, 08193, Spain; ICREA, Passeig Lluis Companys 23, Barcelona, 08010, Spain	Sledzinska M., Catalan Institute of Nanoscience and Nanotechnology (ICN2), CSIC, BIST, Campus UAB, Bellaterra, Barcelona, 08193, Spain; Xiao P., Catalan Institute of Nanoscience and Nanotechnology (ICN2), CSIC, BIST, Campus UAB, Bellaterra, Barcelona, 08193, Spain; Puig Vilardell E., Catalan Institute of Nanoscience and Nanotechnology (ICN2), CSIC, BIST, Campus UAB, Bellaterra, Barcelona, 08193, …	Since the raise of 2D materials, significant research has been dedicated to their strain-dependent electronic and mechanical properties. In this work, we studied exciton energies and low-frequency phonon modes in CVD-grown mono- and few-layer WS2 transferred on PDMS micropillars. The modification of the band structure under strain was investigated by photoluminescence (PL) spectroscopy at room te…		Excitons; Microchannels; Photoluminescence spectroscopy; Red Shift; Silicon compounds; Strain; Tungsten compounds; Exciton energies; Low-frequency phonon; Machine learning methods; Micro Pillars; Phonon mode; Red shift; Spatial maps; Spectral deconvolution; Strain imaging; Strain-dependent; Silicon	M. Sledzinska; Catalan Institute of Nanoscience and Nanotechnology (ICN2), CSIC, BIST, Barcelona, Campus UAB, Bellaterra, 08193, Spain; email: marianna.sledzinska@icn2.cat		American Institute of Physics Inc.	36951		APPLA		English	Appl Phys Lett	Article	Final	All Open Access; Hybrid Gold Open Access	Scopus	2-s2.0-85144620858
Ghosh A.; Ziatdinov M.; Dyck O.; Sumpter B.G.; Kalinin S.V.	Ghosh, Ayana (56896592900); Ziatdinov, Maxim (55629179200); Dyck, Ondrej (55915405000); Sumpter, Bobby G. (57203055603); Kalinin, Sergei V. (7004371768)	56896592900; 55629179200; 55915405000; 57203055603; 7004371768	Bridging microscopy with molecular dynamics and quantum simulations: an atomAI based pipeline	2022	npj Computational Materials	8	1	74				11	10.1038/s41524-022-00733-7	https://www.scopus.com/inward/record.uri?eid=2-s2.0-85128448698&doi=10.1038%2fs41524-022-00733-7&partnerID=40&md5=d6cd5df4912439d39431a2b9f90169c8	Center for Nanophase Materials Sciences, Oak Ridge National Laboratory, Oak Ridge, 37831, TN, United States; Computational Sciences and Engineering Division, Oak Ridge National Laboratory, Oak Ridge, 37831, TN, United States	Ghosh A., Center for Nanophase Materials Sciences, Oak Ridge National Laboratory, Oak Ridge, 37831, TN, United States, Computational Sciences and Engineering Division, Oak Ridge National Laboratory, Oak Ridge, 37831, TN, United States; Ziatdinov M., Center for Nanophase Materials Sciences, Oak Ridge National Laboratory, Oak Ridge, 37831, TN, United States, Computational Sciences and Engineering D…	Recent advances in (scanning) transmission electron microscopy have enabled a routine generation of large volumes of high-veracity structural data on 2D and 3D materials, naturally offering the challenge of using these as starting inputs for atomistic simulations. In this fashion, the theory will address experimentally emerging structures, as opposed to the full range of theoretically possible at…		Atoms; Computer software; Data handling; Density functional theory; Graphene; High resolution transmission electron microscopy; Python; Quantum chemistry; Scanning electron microscopy; Stability; Atomic configuration; Atomistic simulations; Dataflow; Instrumental data; Large volumes; Quantum simulations; Scanning transmission electron microscopy; Structural data; Time-scales; Work-flows; Molecula…	A. Ghosh; Center for Nanophase Materials Sciences, Oak Ridge National Laboratory, Oak Ridge, 37831, United States; email: ghosha@ornl.gov		Nature Research	20573960				English	npj Computational Mater.	Article	Final	All Open Access; Gold Open Access; Green Open Access	Scopus	2-s2.0-85128448698
Krebbers L.T.; Lottermoser B.G.; Liu X.	Krebbers, Leonard T. (58124460400); Lottermoser, Bernd G. (7004564144); Liu, Xinmeng (58124460500)	58124460400; 7004564144; 58124460500	Computed Tomography of Flake Graphite Ore: Data Acquisition and Image Processing	2023	Minerals	13	2	247				2	10.3390/min13020247	https://www.scopus.com/inward/record.uri?eid=2-s2.0-85149214080&doi=10.3390%2fmin13020247&partnerID=40&md5=4c7b7b2c76d09e9d5509e18c2d4624e0	Institute of Mineral Resources Engineering, RWTH Aachen University, Wüllnerstraße 2, Aachen, 52062, Germany	Krebbers L.T., Institute of Mineral Resources Engineering, RWTH Aachen University, Wüllnerstraße 2, Aachen, 52062, Germany; Lottermoser B.G., Institute of Mineral Resources Engineering, RWTH Aachen University, Wüllnerstraße 2, Aachen, 52062, Germany; Liu X., Institute of Mineral Resources Engineering, RWTH Aachen University, Wüllnerstraße 2, Aachen, 52062, Germany	A solid knowledge of the mineralogical properties (e.g., flake size, flake size distribution, purity, shape) of graphite ores is necessary because different graphite classes have different product uses. To date, these properties are commonly examined using well-established optical microscopy (OM), scanning electron microscopy with energy dispersive X-ray spectroscopy (SEM-EDS) and SEM-based autom…	computed tomography; lithium-ion batteries; machine learning; natural graphite; ore analysis; segmentation		L.T. Krebbers; Institute of Mineral Resources Engineering, RWTH Aachen University, Aachen, Wüllnerstraße 2, 52062, Germany; email: krebbers@mre.rwth-aachen.de		MDPI	2075163X				English	Minerals	Article	Final	All Open Access; Gold Open Access	Scopus	2-s2.0-85149214080
Manrique I.I.; Caterina D.; Nguyen F.; Hermans T.	Manrique, Itzel Isunza (57190048913); Caterina, David (55109658700); Nguyen, Frederic (35327855600); Hermans, Thomas (54383401700)	57190048913; 55109658700; 35327855600; 54383401700	Quantitative interpretation of geoelectric inverted data with a robust probabilistic approach	2023	Geophysics	88	3		KS73	KS88	15	7	10.1190/GEO2022-0133.1	https://www.scopus.com/inward/record.uri?eid=2-s2.0-85158011546&doi=10.1190%2fGEO2022-0133.1&partnerID=40&md5=1f62e9349209955e85cc82bb47ab6843	University of Liege, Urban and Environmental Engineering, Liege, Belgium; Ghent University, Department of Geology (WE13), Gent, Belgium	Manrique I.I., University of Liege, Urban and Environmental Engineering, Liege, Belgium; Caterina D., University of Liege, Urban and Environmental Engineering, Liege, Belgium; Nguyen F., University of Liege, Urban and Environmental Engineering, Liege, Belgium; Hermans T., Ghent University, Department of Geology (WE13), Gent, Belgium	The nonuniqueness of the solution to the geophysical inverse problem can lead to misinterpretation while characterizing the subsurface. To tackle this situation, ground-truth information from excavations and wells can be used to improve, calibrate, and interpret inverted models. We refer to quantitative interpretation as the decision analysis based on probability theory, which is focused on solvi…		Boreholes; Classification (of information); Geophysics; Inverse problems; Learning algorithms; Machine learning; Probability distributions; Well logging; Data-source; Geoelectric; Geophysical inverse problems; Ground truth; Multilayers perceptrons; Nonuniqueness; Performance; Probabilistics approach; Probability theory; Quantitative interpretation; algorithm; borehole logging; data interpretation…	I.I. Manrique; University of Liege, Urban and Environmental Engineering, Liege, Belgium; email: iisunza@uliege.be		Society of Exploration Geophysicists	168033		GPYSA		English	Geophysics	Article	Final	All Open Access; Hybrid Gold Open Access	Scopus	2-s2.0-85158011546
Jitapunkul K.; Chenwittayakhachon A.; Iamprasertkun P.	Jitapunkul, Kulpavee (57189248509); Chenwittayakhachon, Apiphu (58070617200); Iamprasertkun, Pawin (56734538500)	57189248509; 58070617200; 56734538500	Transition of electrochemical measurement to machine learning in the perspective of two-dimensional materials	2022	Frontiers in Materials	9		1070608				5	10.3389/fmats.2022.1070608	https://www.scopus.com/inward/record.uri?eid=2-s2.0-85147662716&doi=10.3389%2ffmats.2022.1070608&partnerID=40&md5=8a2fb397c2ac921249dc09b069b3b5ba	School of Bio-Chemical Engineering and Technology, Sirindhorn International Institute of Technology, Thammasat University, Pathum Thani, Thailand	Jitapunkul K., School of Bio-Chemical Engineering and Technology, Sirindhorn International Institute of Technology, Thammasat University, Pathum Thani, Thailand; Chenwittayakhachon A., School of Bio-Chemical Engineering and Technology, Sirindhorn International Institute of Technology, Thammasat University, Pathum Thani, Thailand; Iamprasertkun P., School of Bio-Chemical Engineering and Technology…	Two-dimensional materials (e.g. graphene, and transition metal dichalcogenides) have become ubiquitous in electrochemical contexts including energy storage, electrocatalyst, and ion-selective membranes. This is due to its superior electrochemical properties, specifically “capacitance”, which can be referred to the storage ions at the electrolyte/materials interfaces. Experimental work and computa…	capacitance; electrochemistry; graphene; machine learning and AI; nanoscale; tmds material	Capacitance; Computational chemistry; Deep neural networks; Digital storage; Electrocatalysts; Electrolytes; Learning systems; Transition metals; Capacitance properties; Dichalcogenides; Electrochemical measurements; Electrochemicals; Heteroatoms; Machine learning and AI; Machine-learning; Nano scale; Tmds material; Two-dimensional materials; Graphene	P. Iamprasertkun; School of Bio-Chemical Engineering and Technology, Sirindhorn International Institute of Technology, Thammasat University, Pathum Thani, Thailand; email: pawin@siit.tu.ac.th		Frontiers Media S.A.	22968016				English	Front. Mater.	Article	Final	All Open Access; Gold Open Access	Scopus	2-s2.0-85147662716
Wang C.; Yang M.; Cao S.; Wang X.; Fu H.; Bai Y.; Lookman T.; Qian P.; Su Y.	Wang, Changxin (57208005163); Yang, Mei (59286353600); Cao, Shuo (57202761651); Wang, Xiaoxu (55700845200); Fu, Hao (57204806857); Bai, Yang (26643355600); Lookman, Turab (7003587333); Qian, Ping (8726434100); Su, Yanjing (13408937200)	57208005163; 59286353600; 57202761651; 55700845200; 57204806857; 26643355600; 7003587333; 8726434100; 13408937200	Regulation mechanisms of electron-delocalized single transition metal-doped Mo2 C O2 MXene hydrogen evolution reaction catalysts	2023	Physical Review Materials	7	8	85801				2	10.1103/PhysRevMaterials.7.085801	https://www.scopus.com/inward/record.uri?eid=2-s2.0-85168625345&doi=10.1103%2fPhysRevMaterials.7.085801&partnerID=40&md5=ea60c7b5547d33b2cadd52d838302dd0	Beijing Advanced Innovation Center for Materials Genome Engineering, University of Science and Technology Beijing, Beijing, 100083, China; Corrosion and Protection Center, University of Science and Technology Beijing, Beijing, 100083, China; DP Technology, Beijing, 100080, China; AI for Science Institute, Beijing, 100080, China; Ai Materials Research LLC, Santa Fe, 87501, NM, United States; Depar…	Wang C., Beijing Advanced Innovation Center for Materials Genome Engineering, University of Science and Technology Beijing, Beijing, 100083, China, Corrosion and Protection Center, University of Science and Technology Beijing, Beijing, 100083, China; Yang M., Beijing Advanced Innovation Center for Materials Genome Engineering, University of Science and Technology Beijing, Beijing, 100083, China, …	Two-dimensional (2D) Mo-based MXenes (Mon+1CnTx) are recognized to have significant potential as hydrogen evolution reaction (HER) activity electrocatalysts. However, appropriate descriptors are absent to predict the H-adsorption Gibbs energy (ΔGH) due to the unique delocalized electronic properties of the Mo atom. In this paper, we used first-principles calculations and machine learning to study…		Electrocatalysts; Electronic properties; Electronic structure; Machine learning; Molybdenum; Descriptors; First principle calculations; H adsorption; Hydrogen evolution reaction activities; Hydrogen evolution reactions; Metal-doped; Regulation mechanisms; Second-nearest-neighbor; Two-dimensional; ]+ catalyst; Atoms			American Physical Society	24759953				English	Physic. Rev. Mat.	Article	Final		Scopus	2-s2.0-85168625345
[truncated: 205 more rows]
